# Supplementary material for: Genome-Wide Analysis and Expression Profiling of Lectin Receptor-like Kinase Genes in Watermelon (Citrullus lanatus)
Source: Int J Mol Sci. 2024 Jul 29;25(15):8257. doi: 10.3390/ijms25158257 (PMC11312183; doi:10.3390/ijms25158257)
Supplement: Supplementary file 1 [file ijms-25-08257-s001.zip]

Archive with 6 entries (6 files):
- Supplementary Table S1.xlsx
- Supplementary Table S2.xlsx
- Supplementary Table S3.xlsx
- Supplementary Table S4.xlsx
- Supplementary Table S5.xlsx
- Supplyment Figure S1.pdf
