# Supplementary material for: Genome-Wide Analysis and Expression Profiling of Lectin Receptor-like Kinase Genes in Watermelon (Citrullus lanatus)
Source: Int J Mol Sci. 2024 Jul 29;25(15):8257. doi: 10.3390/ijms25158257 (PMC11312183; doi:10.3390/ijms25158257)
Supplement: Supplementary file 1 [file ijms-25-08257-s001.zip › Supplementary Table S1.xlsx]

## Sheet: Sheet1
Primer in study
Primers for qRT-PCR
Gene	F	R
ClaActin	CCATGTATGTTGCCATCCAG	GGATAGCATGGGGTAGAGCA
Cla01G022240	GAAGCACAGCAACGATTGAAT	CCCTCTGTCCCATTGTTC
Cla02G049600	GTTTTGCACCTGTCCACC	GGAAATGCCCGTAATCAGC
Cla03G055350	CAGCAACACCGTTCCTTAG	CCAAATCACCACAGCTAACG
Cla04G074640	CATCGATATTCCTACAGAGAAC	GAATTCACGGAGACCCTGTT
Cla06G127030	TTGCTCCACTTCTCGCCG	GCCCATTTCTCATCTGAATTG
Cla08G151530	CCTAGTTTGCGATTAGATCCTA	CGCTATGAATCCCTAAATTTCC
Cla10G203600	ACCCATCAGATTCCGGCAG	TCTCATCGGCCAGCCC
Cla10G204560	GGTTCAGAATCATTAAGGGCG	AGTGCCGACGACCCGA
Cla10G205700	GCTCATGAACACGACTTGCA	GCCGAGAAGCCGACGAA
Primers for vector
Gene	F	R
Cla97C05G086480	ctctctctcaagcttggatccATGTCCAACAATGGCAACTTTATG	gctcaccatactagtgagctcGCCAAGCAAATAAGCATCAGTTT
Cla97C09G178270	ctctctctcaagcttggatccATGTCTCCAATGGAGGTCTCAATT	gcccttgctcaccatactagtGCCCAAATTCGAAAAAGTAGAAGA
Cla97C10G204750	ctctctctcaagcttggatccATGTTCATCTATGGCCTTTTAATTTC	gcccttgctcaccatactagtAATGGTTTTACCAAAATTATTTCCAA
Cla97C01G022240	ctctctctcaagcttggatccATGGCAAATTCATTTACAAAGGG	gcccttgctcaccatactagtTCTACCATCCAACATTGTTACTGTTATG
