# Supplementary material for: Genome-Wide Analysis and Expression Profiling of Lectin Receptor-like Kinase Genes in Watermelon (Citrullus lanatus)
Source: Int J Mol Sci. 2024 Jul 29;25(15):8257. doi: 10.3390/ijms25158257 (PMC11312183; doi:10.3390/ijms25158257)
Supplement: Supplementary file 1 [file ijms-25-08257-s001.zip › Supplementary Table S2.xlsx]

## Sheet: Sheet1
	Squash (Cucurbita moschata)	Watermelon (Citrullus lanatus)			Watermelon (Citrullus lanatus)	Snake gourd (Trichosanthes cucumerina)			Watermelon (Citrullus lanatus)	Bitter gourd (Momordica charantia)			Watermelon (Citrullus lanatus)	Monk fruit (Siraitia grosvenorii)			Watermelon (Citrullus lanatus)	Melon (Cucumis melon)
C-type	Cla97C03G055350	CmoCh13G008720		C-type	Cla97C03G055350	Tan0022597		L-type	Cla97C04G074640	MC01g0431		L-type	Cla97C08G149390	Sgr014359		C-type	Cla97C03G055350	MELO3C002402
		CmoCh18G002460		L-type	Cla97C02G029710	Tan0012441			Cla97C04G074670	MC01g0434			Cla97C02G029710	Sgr015268		L-type	Cla97C03G057380	MELO3C002606
L-type	Cla97C02G029710	CmoCh11G018270			Cla97C03G057380	Tan0016767			Cla97C09G178620	MC02g1023			Cla97C10G200530	Sgr018278			Cla97C04G074640	MELO3C003147
	Cla97C03G057380	CmoCh13G006610			Cla97C04G074640	Tan0001793			Cla97C03G057380	MC03g0790			Cla97C03G057380	Sgr019525			Cla97C04G074670	MELO3C003146
		CmoCh18G003480			Cla97C04G074670	Tan0008913			Cla97C07G131180	MC04g0135			Cla97C10G191710	Sgr020672			Cla97C06G127030	MELO3C026261
	Cla97C04G074640	CmoCh03G004260			Cla97C06G127030	Tan0001947			Cla97C02G029710	MC04g0297			Cla97C10G191750	Sgr020674			Cla97C08G145550	MELO3C033530
	Cla97C04G074670	CmoCh07G010510			Cla97C07G131180	Tan0013640			Cla97C09G178270	MC04g0666			Cla97C07G131180	Sgr025143			Cla97C08G149390	MELO3C008394
	Cla97C05G096250	CmoCh01G012240			Cla97C08G145550	Tan0003892			Cla97C09G178030	MC04g0667			Cla97C04G074670	Sgr026531			Cla97C09G178030	MELO3C018582
		CmoCh09G009010			Cla97C08G149390	Tan0003615			Cla97C08G149390	MC04g1328			Cla97C10G204560	Sgr022715			Cla97C09G178620	MELO3C021873
	Cla97C06G127030	CmoCh10G000990			Cla97C09G178030	Tan0022790			Cla97C10G204560	MC05g_new0379		G-type	Cla97C08G156750	Sgr014543			Cla97C10G191710	MELO3C014950
	Cla97C07G131180	CmoCh11G019600			Cla97C09G178270	Tan0018418			Cla97C10G200460	MC05g1140			Cla97C02G049630	Sgr014680			Cla97C10G191750	MELO3C014953
		CmoCh19G010290			Cla97C09G178290	Tan0022300			Cla97C10G200530	MC05g1149			Cla97C09G164230	Sgr015647			Cla97C10G200450	MELO3C009619
	Cla97C08G145550	CmoCh01G009130			Cla97C09G178620	Tan0009737			Cla97C10G203600	MC05g1403			Cla97C07G139420	Sgr015781			Cla97C10G200460	MELO3C009618
	Cla97C08G149390	CmoCh04G025490				Tan0021866			Cla97C10G205700	MC05g1575			Cla97C01G006950	Sgr017038			Cla97C10G203600	MELO3C009328
	Cla97C09G178030	CmoCh11G014510			Cla97C10G191710	Tan0010850			Cla97C10G191750	MC10g0515			Cla97C03G063930	Sgr017538			Cla97C10G204560	MELO3C009237
	Cla97C09G178270	CmoCh19G005080			Cla97C10G191750	Tan0018666			Cla97C08G145550	MC11g1367			Cla97C03G063920	Sgr017539			Cla97C10G205700	MELO3C009139
	Cla97C09G178290	CmoCh19G005050			Cla97C10G200460	Tan0007509		G-type	Cla97C01G022240	MC01g1357			Cla97C05G097990	Sgr017810			Cla97C10G205710	MELO3C009138
	Cla97C09G178620	CmoCh02G004590			Cla97C10G200530	Tan0003519			Cla97C02G049630	MC02g0084			Cla97C10G190320	Sgr020073		G-type	Cla97C01G022240	MELO3C007338
	Cla97C10G191710	CmoCh04G009130			Cla97C10G203600	Tan0022375			Cla97C03G056660	MC03g_new0342			Cla97C10G204740	Sgr022701			Cla97C02G027880	MELO3C018777
	Cla97C10G191750	CmoCh04G009160			Cla97C10G204560	Tan0005166			Cla97C03G056640	MC03g_new0348			Cla97C05G086480	Sgr024744			Cla97C02G049600	MELO3C014622
		CmoCh16G007980			Cla97C10G205700	Tan0016612			Cla97C03G056520	MC03g_new0349			Cla97C11G221610	Sgr027993			Cla97C02G049630	MELO3C014624
	Cla97C10G203600	CmoCh06G003630			Cla97C10G205710	Tan0015499			Cla97C03G056630	MC03g0839			Cla97C05G096250	Sgr028234			Cla97C03G056520	MELO3C002524
		CmoCh14G001920		G-type	Cla97C03G056660	Tan0001230			Cla97C01G006950	MC04g_new0453			Cla97C03G056640	Sgr029427			Cla97C03G056560	MELO3C002527
	Cla97C10G204560	CmoCh06G002850			Cla97C01G006950	Tan0012896			Cla97C02G027880	MC04g0173			Cla97C03G056520	Sgr029435			Cla97C03G056590	MELO3C002534
		CmoCh14G001210			Cla97C01G022240	Tan0016437			Cla97C02G027920	MC04g0175							Cla97C03G056610	MELO3C002538
	Cla97C10G205700	CmoCh06G002080			Cla97C02G027920	Tan0007493			Cla97C08G151530	MC04g1390							Cla97C03G056660	MELO3C002542
	Cla97C10G205710	CmoCh14G000410			Cla97C02G049630	Tan0002591			Cla97C05G086480	MC05g0536							Cla97C03G056680	MELO3C002543
G-type	Cla97C01G006950	CmoCh04G022290			Cla97C03G056520	Tan0014355			Cla97C10G204730	MC05g1496							Cla97C03G063920	MELO3C015678
		CmoCh15G009310			Cla97C03G056590	Tan0007319			Cla97C03G063920	MC06g0946							Cla97C03G063930	MELO3C015677
	Cla97C01G022240	CmoCh03G005250			Cla97C03G056630	Tan0018339			Cla97C07G139420	MC08g0987							Cla97C05G090690	MELO3C006961
	Cla97C02G027880	CmoCh19G009830			Cla97C03G056660	Tan0018391			Cla97C05G090690	MC10g0093							Cla97C05G096250	MELO3C018168
	Cla97C02G027920	CmoCh19G009790			Cla97C03G063920	Tan0002327			Cla97C10G190320	MC10g0972							Cla97C05G097990	MELO3C003698
	Cla97C02G049600	CmoCh20G000690			Cla97C03G063930	Tan0008049			Cla97C05G096250	MC11g0930							Cla97C07G139420	MELO3C017881
	Cla97C02G049630	CmoCh20G000680			Cla97C05G090690	Tan0021366											Cla97C08G151530	MELO3C019944
	Cla97C03G056520	CmoCh13G007160			Cla97C05G096250	Tan0015648											Cla97C08G156750	MELO3C011262
	Cla97C03G056560	CmoCh13G007150			Cla97C05G097990	Tan0018915											Cla97C09G164230	MELO3C024236
		CmoCh18G003140			Cla97C07G139420	Tan0015848											Cla97C10G190320	MELO3C016574
	Cla97C03G056660	CmoCh13G007110			Cla97C08G151530	Tan0001424											Cla97C10G204740	MELO3C009224
		CmoCh18G003150			Cla97C08G156750	Tan0005904											Cla97C10G204750	MELO3C009223
	Cla97C03G063930	CmoCh10G010080			Cla97C09G164230	Tan0009966											Cla97C11G221610	MELO3C010458
	Cla97C05G086480	CmoCh14G017420			Cla97C10G190320	Tan0002296
	Cla97C05G090690	CmoCh18G013170			Cla97C10G204740	Tan0005029
	Cla97C05G096250	CmoCh01G012240			Cla97C10G204750	Tan0018976
		CmoCh09G009010			Cla97C11G221610	Tan0001739
	Cla97C05G097990	CmoCh09G004670
	Cla97C07G139420	CmoCh01G001500
	Cla97C08G151530	CmoCh15G005660
	Cla97C08G156750	CmoCh12G002890
	Cla97C09G164230	CmoCh08G006310
	Cla97C10G190320	CmoCh16G008700
	Cla97C10G204740	CmoCh14G001060
	Cla97C10G204750	CmoCh06G002720
	Cla97C11G221610	CmoCh09G008030
