# Supplementary material for: Genome-Wide Analysis and Expression Profiling of Lectin Receptor-like Kinase Genes in Watermelon (Citrullus lanatus)
Source: Int J Mol Sci. 2024 Jul 29;25(15):8257. doi: 10.3390/ijms25158257 (PMC11312183; doi:10.3390/ijms25158257)
Supplement: Supplementary file 1 [file ijms-25-08257-s001.zip › Supplementary Table S3.xlsx]

## Sheet: D1320 inoculation-12h
D1320 inoculation at 12 hours
Upregulated					Upregulated					Co-upregulated
gene_id	baseMean_R12	baseMean_R0	foldChange(R12/R0)		gene_id	baseMean_S12	baseMean_S0	foldChange(S12/S0)		gene_id
Cla97C10G204740	1.12338	0	Inf		Cla97C05G096250	1962.62	926.748	2.11775		Cla97C01G006950
Cla97C05G086480	38.2675	3.62046	20.1396		Cla97C01G022240	2039.35	864.911	2.35787		Cla97C01G006970
Cla97C03G063930	88.9637	9.36989	17.9893		Cla97C02G037010	3946.84	793.031	4.97691		Cla97C01G022240
Cla97C03G056680	17.7695	2.37343	13.9736		Cla97C02G027880	2793.51	728.346	3.83541		Cla97C02G027880
Cla97C08G151530	1631.31	224.122	13.5573		Cla97C03G056660	1361.64	638.467	2.13266		Cla97C02G027920
Cla97C08G145550	307.246	48.6814	11.6227		Cla97C06G127030	1833.35	412.732	4.44199		Cla97C02G029710
Cla97C09G164230	184.065	29.8629	11.3273		Cla97C03G056640	3351.99	337.352	9.93618		Cla97C02G037010
Cla97C10G200450	39.8413	9.39071	7.48527		Cla97C10G205710	1760.04	274.936	6.40164		Cla97C02G049610
Cla97C02G029710	294.791	74.5701	6.90642		Cla97C02G027920	430.07	272.585	1.57775		Cla97C02G049630
Cla97C03G056640	1815.6	484.273	6.49824		Cla97C08G151530	3586.2	258.457	13.8754		Cla97C03G056600
Cla97C04G074670	425.468	116.948	6.2762		Cla97C09G178290	844.678	190.609	4.43147		Cla97C03G056610
Cla97C10G204750	284.83	82.4359	5.91034		Cla97C01G006950	518.507	134.741	3.84818		Cla97C03G056630
Cla97C01G006950	205.398	70.7225	4.80856		Cla97C10G204750	540.819	73.8459	7.32362		Cla97C03G056640
Cla97C10G191750	2.07044	0.723177	4.72596		Cla97C02G049630	178.133	72.1289	2.46965		Cla97C03G056660
Cla97C02G037010	2453.67	860.866	4.70046		Cla97C01G006970	330.595	71.2165	4.64211		Cla97C03G056680
Cla97C03G056600	3.11569	1.17631	4.29741		Cla97C05G097990	184.386	67.0669	2.74929		Cla97C03G063920
Cla97C01G006970	150.651	59.5328	4.06112		Cla97C02G029710	754.87	56.3993	13.3844		Cla97C03G063930
Cla97C02G049610	20.1751	8.55409	3.71707		Cla97C04G074670	681.008	54.1388	12.5789		Cla97C04G074670
Cla97C03G063920	174.09	74.9952	3.64271		Cla97C10G204730	142.56	52.7496	2.70259		Cla97C05G086480
Cla97C03G056630	80.3483	36.8824	3.357		Cla97C03G063920	635.487	38.3084	16.5887		Cla97C05G096250
Cla97C09G178030	67.209	31.6676	3.24466		Cla97C08G145550	1031.27	36.1857	28.4993		Cla97C05G097990
Cla97C09G178290	467.992	249.142	2.75682		Cla97C09G164230	347.463	35.4392	9.80449		Cla97C06G127030
Cla97C02G027920	332.45	193.293	2.43985		Cla97C02G049610	94.4868	34.1188	2.76935		Cla97C07G139420
Cla97C02G027880	1898.39	1147.29	2.30935		Cla97C03G056610	141.47	30.6292	4.61881		Cla97C08G145550
Cla97C03G056610	128.937	80.5683	2.20068		Cla97C03G063930	500.275	18.8147	26.5896		Cla97C08G151530
Cla97C03G056590	3.23973	2.042	2.17309		Cla97C10G200450	59.8005	16.9679	3.52433		Cla97C09G164230
Cla97C07G139420	18.9435	12.7563	1.97007		Cla97C03G056630	92.9689	12.2095	7.61448		Cla97C09G178030
Cla97C10G204730	110.991	75.0035	1.95963		Cla97C07G139420	30.8859	9.27151	3.33127		Cla97C09G178290
Cla97C01G022240	1411.55	956.582	1.95123		Cla97C05G086480	114.416	6.15447	18.5907		Cla97C10G191750
Cla97C03G056660	1030.27	699.97	1.94377		Cla97C03G056600	7.78331	5.08051	1.53199		Cla97C10G200450
Cla97C06G127030	1159.4	788.213	1.94185		Cla97C09G178030	216.794	4.23868	51.1466		Cla97C10G204730
Cla97C05G096250	1111.87	762.048	1.91812		Cla97C03G056680	121.007	0.37388	323.651		Cla97C10G204750
Cla97C02G049630	87.849	62.2738	1.82138		Cla97C10G191750	2.22673	1.34437	1.65634		Cla97C10G205710
Cla97C02G049620	95.1395	67.6846	1.81126
Cla97C10G204560	695.366	517.688	1.68643
Cla97C10G205710	964.677	749.86	1.57295
Cla97C05G097990	84.8614	66.9749	1.53413
Downregulated					Downregulated					Co-downregulated
gene_id	baseMean_R12	baseMean_R0	foldChange(R12/R0)		gene_id	baseMean_S12	baseMean_S0	foldChange(S12/S0)		gene_id
Cla97C10G200460	20.4154	27.5028	-2.06353		Cla97C10G200530	247.722	838.241	0.295526		Cla97C10G200460
Cla97C10G205700	556.488	783.449	-2.3775		Cla97C08G156750	207.135	501.715	0.412853		Cla97C08G156750
Cla97C08G156750	320.908	455.969	-2.45346		Cla97C03G056690	3.51135	31.0057	0.113249		Cla97C03G056690
Cla97C03G056690	22.0166	32.2863	-2.74849		Cla97C10G203600	23.5927	92.7505	0.254368		Cla97C10G200530
Cla97C10G200530	679.147	1034.75	-3.19812		Cla97C03G056540	544.88	926.629	0.588024		Cla97C10G203600
Cla97C10G203600	29.1443	47.032	-4.17818		Cla97C10G200460	15.2994	41.4413	0.369182
Cla97C03G056560	0.899461	1.53789	-5.89171		Cla97C04G074640	165.749	319.173	0.519309

## Sheet: D1320 inoculation-24h
D1320 inoculation at 24 hours
Upregulated					Upregulated					Co-upregulated
gene_id	baseMean_R24	baseMean_R0	foldChange(R24/R0)		gene_id	baseMean_S24	baseMean_S0	foldChange(S24/S0)		gene_id
Cla97C10G204740	6.04768	0	Inf		Cla97C05G096250	3428.87	745.302	4.60065		Cla97C01G006950
Cla97C10G191750	20.8796	0.640484	32.5998		Cla97C01G022240	6739.34	694.991	9.69701		Cla97C01G006970
Cla97C03G056680	56.8183	2.10075	27.0467		Cla97C10G200530	1592.9	674.503	2.36159		Cla97C01G022240
Cla97C05G086480	68.5243	3.23248	21.1987		Cla97C02G037010	1310.4	637.133	2.05671		Cla97C02G029710
Cla97C09G164230	464.517	26.5464	17.4983		Cla97C02G027880	1633.63	585.541	2.78995		Cla97C02G037010
Cla97C08G151530	2137.87	199.265	10.7287		Cla97C03G056660	2462.97	513.825	4.7934		Cla97C02G049600
Cla97C08G145550	365.404	43.2203	8.45445		Cla97C10G205700	1484.85	438.567	3.38568		Cla97C02G049610
Cla97C03G063930	63.1251	8.34367	7.56563		Cla97C02G049600	1865.41	384.072	4.85692		Cla97C02G049630
Cla97C04G074670	697.744	103.55	6.73824		Cla97C06G127030	1756.8	332.127	5.28953		Cla97C03G056630
Cla97C09G178030	163.891	28.0595	5.84085		Cla97C03G056640	3484.56	270.853	12.8651		Cla97C03G056640
Cla97C02G029710	381.725	66.4402	5.74539		Cla97C10G205710	3860.19	220.877	17.4766		Cla97C03G056680
Cla97C10G204750	372.56	73.1974	5.08979		Cla97C08G151530	2115.24	207.498	10.1941		Cla97C03G057380
Cla97C01G006970	267.955	52.8685	5.06834		Cla97C09G178290	1211.15	153.35	7.89792		Cla97C03G063920
Cla97C02G049610	37.8416	7.65007	4.94657		Cla97C02G049620	326.751	128.15	2.54975		Cla97C03G063930
Cla97C05G096250	3296.14	676.829	4.86997		Cla97C01G006950	2104.06	108.529	19.3871		Cla97C04G074670
Cla97C10G200450	39.0358	8.34781	4.67618		Cla97C10G204750	1655.84	59.413	27.87		Cla97C05G086480
Cla97C03G063920	236.405	66.5469	3.55246		Cla97C02G049630	487.32	57.9726	8.40605		Cla97C05G096250
Cla97C03G056640	1333.01	429.589	3.10299		Cla97C01G006970	1379.52	57.4005	24.0332		Cla97C08G145550
Cla97C03G056600	3.17858	1.0483	3.03212		Cla97C02G029710	3614.42	45.3644	79.6752		Cla97C08G151530
Cla97C09G178290	651.789	221.469	2.94302		Cla97C04G074670	942.727	43.4447	21.6995		Cla97C09G164230
Cla97C03G056630	84.7795	32.7246	2.5907		Cla97C10G204730	644.315	42.3062	15.2298		Cla97C09G178030
Cla97C02G037010	1891.52	764.681	2.4736		Cla97C03G057380	191.249	33.8805	5.64481		Cla97C09G178290
Cla97C10G205710	1529.08	664.94	2.29957		Cla97C03G063920	384.232	30.7594	12.4915		Cla97C10G191750
Cla97C03G057380	64.2786	29.6193	2.17016		Cla97C08G145550	1032.52	29.0972	35.4852		Cla97C10G200450
Cla97C01G006950	136.533	63.3319	2.15584		Cla97C09G164230	957.089	28.4728	33.6142		Cla97C10G200530
Cla97C01G022240	1646.92	851.118	1.93501		Cla97C02G049610	79.0959	27.4373	2.88279		Cla97C10G204730
Cla97C02G049600	759.24	394.927	1.92248		Cla97C03G056610	124.8	24.6225	5.06852		Cla97C10G204750
Cla97C02G049630	95.1039	55.6445	1.70913		Cla97C03G063930	37.1789	15.1407	2.45556		Cla97C10G205710
Cla97C10G204560	785.852	461.417	1.70313		Cla97C10G200450	31.4793	13.6995	2.29785
Cla97C10G200530	1547.03	919.749	1.68201		Cla97C03G056630	209.572	9.84454	21.2881
Cla97C10G204730	104.475	66.5099	1.57082		Cla97C05G086480	255.576	4.96534	51.4719
Cla97C10G190320	1224.86	794.838	1.54101		Cla97C09G178030	1678.68	3.38686	495.645
					Cla97C10G191750	32.6511	1.09801	29.7365
					Cla97C03G056680	84.2226	0.299135	281.553
					Cla97C03G056520	0.608313	0.318409	1.91047
Downregulated					Downregulated					Co-downregulated
gene_id	baseMean_R24	baseMean_R0	foldChange(R24/R0)		gene_id	baseMean_S24	baseMean_S0	foldChange(S24/S0)		gene_id
Cla97C07G139420	6.65089	11.3562	-1.70747		Cla97C03G056540	388.935	745.246	0.521889		Cla97C10G200460
Cla97C03G056690	15.9023	28.7265	-1.80643		Cla97C08G156750	212.156	403.881	0.525294		Cla97C08G156750
Cla97C10G200460	13.641	24.6911	-1.81007		Cla97C04G074640	71.8048	257.612	0.278732		Cla97C11G221610
Cla97C08G156750	220.475	406.594	-1.84417		Cla97C02G027920	104.536	219.213	0.476868
Cla97C03G056520	0.314767	0.640484	-2.03479		Cla97C08G149390	25.4515	46.7989	0.543849
Cla97C10G203600	19.6644	42.2638	-2.14926		Cla97C10G200460	15.175	33.3829	0.454576
Cla97C11G221610	5.09966	15.4095	-3.02167		Cla97C11G221610	8.97245	29.2923	0.306307
					Cla97C03G056560	0.314127	1.90023	0.16531

## Sheet: D1320 inoculation-48h
D1320 inoculation at 48 hours
Upregulated					Upregulated					Co-upregulated
gene_id	baseMean_R48	baseMean_R0	foldChange(R48/R0)		gene_id	baseMean_S48	baseMean_S0	foldChange(S48/S0)		gene_id
Cla97C10G204740	1.90616	0	Inf		Cla97C09G164230	816.664	26.8713	30.3916		Cla97C01G006970
Cla97C03G056680	222.962	2.0966	106.345		Cla97C04G074670	753.217	40.9779	18.3811		Cla97C01G022240
Cla97C10G191750	44.9284	0.641	70.0911		Cla97C02G037010	2273.6	600.809	3.78424		Cla97C02G029710
Cla97C09G164230	963.919	26.5654	36.2847		Cla97C03G056630	150.575	9.28851	16.2109		Cla97C02G037010
Cla97C05G086480	80.7806	3.24106	24.9241		Cla97C08G151530	2182.42	195.664	11.1539		Cla97C02G049600
Cla97C08G151530	2799.94	199.478	14.0363		Cla97C03G056680	430.938	0.282593	1524.94		Cla97C02G049610
Cla97C08G145550	535.663	43.2294	12.3912		Cla97C10G204750	390.228	56.0231	6.96547		Cla97C03G056630
Cla97C03G063930	102.728	8.35939	12.289		Cla97C10G204730	140.848	39.8763	3.53212		Cla97C03G056640
Cla97C04G074670	801.512	103.407	7.75104		Cla97C03G056640	1460.49	255.374	5.71903		Cla97C03G056680
Cla97C02G049610	56.5263	7.68436	7.35602		Cla97C05G096250	3449.23	702.933	4.90691		Cla97C03G057380
Cla97C05G096250	3675.02	676.95	5.42879		Cla97C02G049600	898.818	362.269	2.48108		Cla97C03G063920
Cla97C03G063920	342.278	66.5895	5.14012		Cla97C09G178290	695.715	144.602	4.81125		Cla97C03G063930
Cla97C10G204750	328.562	73.2122	4.4878		Cla97C09G178030	360.855	3.19357	112.994		Cla97C04G074670
Cla97C09G178030	111.064	28.0574	3.95845		Cla97C03G056610	72.7675	23.2316	3.13226		Cla97C05G086480
Cla97C03G056600	3.84975	1.05064	3.66419		Cla97C08G145550	949.365	27.4565	34.5771		Cla97C05G096250
Cla97C03G056630	119.159	32.7133	3.64251		Cla97C10G205710	2206.29	208.338	10.5899		Cla97C08G145550
Cla97C03G056590	6.38951	1.82418	3.50267		Cla97C10G205700	802.682	413.717	1.94017		Cla97C08G151530
Cla97C02G029710	220.647	66.6141	3.31231		Cla97C05G086480	264.919	4.6842	56.5558		Cla97C09G164230
Cla97C02G037010	2480.67	764.821	3.24347		Cla97C01G022240	1978.36	655.481	3.01818		Cla97C09G178030
Cla97C09G178290	663.876	221.706	2.9944		Cla97C03G063920	633.401	29.0196	21.8267		Cla97C09G178290
Cla97C03G056640	1231.67	429.485	2.86778		Cla97C10G200450	42.6168	12.9222	3.29794		Cla97C10G191750
Cla97C01G006970	148.733	52.9162	2.81073		Cla97C10G200530	1024.7	636.172	1.61073		Cla97C10G200450
Cla97C10G200450	21.9045	8.3547	2.62181		Cla97C03G063930	126.009	14.2864	8.82022		Cla97C10G200530
Cla97C10G205710	1691.65	665.405	2.54229		Cla97C01G006970	404.893	54.1516	7.47702		Cla97C10G204560
Cla97C03G057380	74.017	29.6807	2.49378		Cla97C02G029710	603.14	42.7858	14.0967		Cla97C10G204730
Cla97C03G056520	1.56152	0.641	2.43607		Cla97C10G191750	91.4171	1.03641	88.2055		Cla97C10G204750
Cla97C02G049600	773.33	395.605	1.9548		Cla97C10G204560	772.297	508.398	1.51908		Cla97C10G205700
Cla97C10G190320	1531.47	795.371	1.92548		Cla97C06G127030	910.494	313.221	2.90687		Cla97C10G205710
Cla97C10G204730	126.618	66.4632	1.90509		Cla97C03G056660	954.347	484.601	1.96935
Cla97C10G204560	780.912	462.372	1.68892		Cla97C02G049610	90.0841	25.88	3.48084
Cla97C01G022240	1392.49	852.577	1.63327		Cla97C03G057380	127.687	31.9727	3.99363
Cla97C10G205700	1060.26	696.689	1.52185		Cla97C02G027880	1188.44	552.162	2.15234
Cla97C10G200530	1388.58	920.862	1.50791		Cla97C01G006950	211.276	102.375	2.06373
					Cla97C02G049630	90.6489	54.6761	1.65793
Downregulated					Downregulated					Co-downregulated
gene_id	baseMean_R48	baseMean_R0	foldChange(R48/R0)		gene_id	baseMean_S48	baseMean_S0	foldChange(S48/S0)		gene_id
Cla97C09G178270	91.7206	138.475	-1.50975		Cla97C04G074640	89.2636	243.048	0.367267		Cla97C03G056540
Cla97C03G056540	268.374	405.544	-1.51112		Cla97C03G056540	317.896	702.829	0.452309		Cla97C08G149390
Cla97C08G149390	22.9239	35.3884	-1.54373		Cla97C08G156750	203.424	380.902	0.534057		Cla97C07G139420
Cla97C07G139420	6.98442	11.3788	-1.62916		Cla97C02G027920	102.946	206.719	0.498002		Cla97C10G203600
Cla97C10G203600	25.1851	42.5434	-1.68923		Cla97C05G097990	24.8578	50.8744	0.488612		Cla97C11G221610
Cla97C11G221610	9.17325	15.5033	-1.69005		Cla97C10G203600	32.5483	70.7793	0.459856		Cla97C08G156750
Cla97C08G156750	237.148	407.552	-1.71855		Cla97C11G221610	10.0277	27.634	0.362877		Cla97C03G056690
Cla97C10G200460	13.2629	24.8499	-1.87364		Cla97C08G149390	27.5348	44.1455	0.623727		Cla97C04G074640
Cla97C03G056690	14.3714	28.7606	-2.00124		Cla97C03G056690	14.892	23.4824	0.634176
Cla97C04G074640	89.5653	230.887	-2.57786		Cla97C07G139420	4.59995	7.02999	0.654333
					Cla97C03G056560	1.15581	1.79245	0.644817

## Sheet: FW inoculation
Upregulated
gene_id	baseMean_Fon-1	baseMean_CK	foldChange(Fon-1/CK)
Cla97C09G178030	303.591	17.1314	17.7242
Cla97C09G178270	233.137	116.127	2.00522
Cla97C09G178290	973.073	527.15	1.84526
Cla97C10G205700	121.581	45.6389	2.66892
Cla97C10G205710	60.6336	0	303.239
Cla97C01G022240	3013.54	959.155	3.14151
Cla97C02G027880	1676.38	1024.49	1.6363
Cla97C02G037010	301.482	115.557	2.61027
Cla97C03G056640	648.443	15.3168	42.5355
Cla97C03G056660	529.354	115.019	4.59761
Cla97C03G056680	140.587	5.94023	23.4153
Cla97C03G056690	197.38	97.6503	2.0248
Cla97C05G086480	77.8053	5.61022	13.7543
Cla97C05G096250	770.672	136.39	5.65317
Cla97C08G151530	741.081	323.019	2.2942
Cla97C10G190320	751.683	176.087	4.26741
Cla97C10G204730	536.333	74.0103	7.24517
Downregulated
gene_id	baseMean_Fon-1	baseMean_CK	foldChange(Fon-1/CK)
Cla97C08G149390	73.204	217.474	-2.96683

## Sheet: T51 inoculation
Upregulated
gene_id	baseMean_T51	baseMean_CK	foldChange(T51/CK)
Cla97C08G151530	490.285	311.077	1.57619
Cla97C10G203600	619.428	347.762	1.78046
Downregulated
gene_id	baseMean_T51	baseMean_CK	foldChange(T51/CK)
Cla97C03G057380	25.1443	91.777	3.64546
Cla97C02G049610	1.80915	33.5276	18.4371
