# Supplementary material for: Genome-Wide Analysis and Expression Profiling of Lectin Receptor-like Kinase Genes in Watermelon (Citrullus lanatus)
Source: Int J Mol Sci. 2024 Jul 29;25(15):8257. doi: 10.3390/ijms25158257 (PMC11312183; doi:10.3390/ijms25158257)
Supplement: Supplementary file 1 [file ijms-25-08257-s001.zip › Supplementary Table S4.xlsx]

## Sheet: Sheet1
Tissues	Fruit (FPKM)				Leaf (FPKM)				Root (FPKM)				Apical point (FPKM)				Carpopodium (FPKM)				Hypocotyl (FPKM)
DAP	10	18	26	34	10	18	26	34	10	18	26	34	10	18	26	34	10	18	26	34	10	18	26	34
Cla97C01G006950	2.14	2.98	0.67	0.43	6.85	1.81	2.65	2.91	1.44	1.16	0.84	1.18	0.92	2.16	1.78	0.72	0.45	0.68	1.27	0.31	0.19	0.22	0.27	0.23
Cla97C01G006970	0.04	0	0.15	0.07	0.28	0.31	0.13	0.35	23.52	21.08	15.31	25.5	0.56	0.43	0.53	0.17	2.72	0.59	3.85	1.74	3.62	3.9	7.78	3.37
Cla97C01G022240	18.24	7.64	8.72	2.84	2.35	6.73	1.95	3.66	39.1	54	25.2	39.72	1.53	2.73	2.56	2.12	1.46	1.05	3.13	2.73	5.28	8.36	12.07	6.63
Cla97C02G029710	2.35	0.31	1.86	1.53	0.47	0.17	0.32	0.52	27.15	13.6	14.55	63.13	0.35	0.26	0.8	0.14	1.1	0.98	6.5	1.11	4.23	6.13	13.74	2.98
Cla97C02G049600	0.12	0.01	0.01	0	3.17	9.81	3.08	4.32	9.28	7.37	3.89	5.44	1.23	1.55	1.27	0.82	1.23	1.14	1.61	0.62	1.95	2.86	2.88	2.37
Cla97C03G056520	0	0	0	0	0.01	0.03	0.17	0.12	2.53	2.57	1.39	2.45	0.01	0.01	0.05	0.02	0.13	0.25	0.22	0.06	0.07	0.15	0.22	0.15
Cla97C03G056540	0.13	0.01	0	0	17.35	24.47	13.43	14.58	0.63	0.11	0.56	0.89	5.67	8.06	9.55	11.02	5.4	8.41	6.91	3.98	1.94	1.54	3.47	2.86
Cla97C03G056630	0.01	0	0	0	0.65	0.21	1.29	2.67	2.57	3.27	2.39	4.3	0.11	0.13	0.22	0.15	0.6	1.83	1.87	0.7	2.08	3.3	3.92	2.71
Cla97C03G057380	0.1	0.06	0.14	0.55	0.27	0.15	0.28	0.11	1.71	1.92	2.17	2.46	0.89	0.66	3.18	0.78	0.51	0.46	0.78	0.75	0.67	0.58	0.59	0.87
Cla97C04G074670	0.01	0.03	0.06	0.2	1.29	2.88	0.71	3.28	2.35	1.43	2.26	2.25	0.28	0.46	0.22	0.01	0.31	0.37	0.58	0.32	0.44	0.71	0.94	0.28
Cla97C05G097990	0.03	0.13	0.07	0.09	0.28	0.11	0.23	0.2	1.64	0.9	1.17	1.34	0.77	1.01	0.51	0.48	0.07	0.18	0.18	0.23	0.58	0.43	0.33	0.26
Cla97C06G127030	16.48	5.1	6.87	4.03	9.25	6.16	5.17	13.01	32.23	31.43	22.08	51.63	1.63	2.09	4.09	0.89	5.58	4.35	10.51	4.76	11.81	12.8	21.35	6.83
Cla97C07G131180	34.15	12.79	10.51	8.26	11.13	6.52	14.57	19.21	15.06	12.99	20.8	15.18	7.98	8.67	18.51	5.32	15.98	19.81	18.77	14.59	15.15	19.59	25.6	16.31
Cla97C07G139420	0	0.08	0.01	0.07	0	0	0	0.01	0.08	0	0.03	0.02	0.07	0.12	0.08	0.04	0.03	0.02	0.05	0.05	0.05	0.05	0.06	0.03
Cla97C08G145550	0.18	0.05	0.09	0.14	1.41	1.44	2.33	6.04	1.2	1.28	1.56	2.31	0.68	0.7	0.84	0.14	0.41	0.82	2.44	0.3	0.69	0.91	1.9	0.75
Cla97C08G149390	0.23	0.56	0.3	0.56	1.41	1.02	2.35	1.91	1.45	0.86	1.33	2.54	4.4	5.28	4.1	6.91	1.81	1.34	2.38	2.34	1.28	1.21	1.47	1.93
Cla97C08G151530	8.84	12.41	10.97	21.19	15.93	8.03	10.23	19.51	22.05	11.02	24.98	13.47	5.44	11.06	10.13	2.92	7.82	20.25	27.79	7.21	11.22	23.31	24.42	10.04
Cla97C08G156750	1.53	0.16	0.09	0.08	2.44	3.33	2.6	5.9	4.96	3.07	3.49	7.28	3.18	3.06	4.34	1.22	1.4	1.91	2.08	0.53	1.73	2	2.15	1.13
Cla97C09G178270	0	0	0	0	0.66	0.91	0.19	1.47	5.71	4.01	9.04	11.74	0.23	0.14	0.09	0.04	0.5	0.18	0.61	0.09	2.7	1.39	3.03	0.3
Cla97C09G178290	2.66	1.31	1.07	1.1	3.38	3.61	2.25	3.44	8.03	8.37	6.95	7.86	4.56	5.9	6.23	5.23	2.3	3.68	3.54	2.41	6.17	8.34	8.5	4.68
Cla97C09G178610	0	0	0	0	0	0	0	0	0.01	0	0	0	0	0	0.04	0.01	0	0	0.02	0	0	0.01	0	0.01
Cla97C09G178620	0	0	0	0	0	0	0	0	0.02	0.02	0	0.03	0	0	0	0	0	0	0	0	0	0.01	0	0.01
Cla97C10G191750	0.03	0.02	0.22	0.36	0	0.02	0.02	0.05	3.23	4	3.16	6.01	0.03	0.03	0.07	0.02	0.06	0.19	0.12	0.09	0.1	0.19	0.67	0.29
Cla97C10G200530	4.43	2.73	3.64	3.02	0.98	10.32	1.23	1.93	25.31	32.49	16.09	15.88	0.4	0.8	1.11	0.59	7.92	3.89	4.52	4.6	7.77	8.87	8.58	10.09
Cla97C10G203600	24.42	45.54	66.75	41.69	0.34	0.11	0.45	0.58	12	6.91	12.3	10.46	3.7	5.22	3.3	2.74	2.62	2.74	3.54	3.03	3.42	3.68	4.35	2.76
Cla97C03G056560	0.01	0.01	0.01	0.01	0	0	0.02	0.02	0.61	0.51	0.15	0.22	2.09	2.06	0.9	1.1	1.6	0.68	0.58	0.83	0.52	0.66	0.36	0.83
Cla97C05G096250	1.02	1.13	1.71	0.9	15.35	45.2	5.29	11.53	22.67	18.83	18.64	12.29	7.01	8.4	7.45	7.34	3.35	5.97	5.8	1.5	6.04	9.83	7.65	6.69
Cla97C10G191710	0	0	0	0	0	0	0	0	0	0.04	0	0	2.98	2.29	0.44	1.08	0.07	0	0	0.03	0	0	0	0
Cla97C09G178570	0	0	0	0	0	0	0	0	0.02	0.02	0	0.01	0	0	0	0	0.01	0.01	0.02	0	0.01	0.01	0.02	0.04
Cla97C03G063920	0.4	0.33	0.84	0.73	0.8	0.72	0.76	2.84	5.44	2.77	3.59	10.89	0.51	0.7	0.69	0.52	0.88	0.5	2.64	0.5	2.26	2.5	9.09	1.78
Cla97C02G049610	0.04	0.04	0.02	0.04	1.77	0.9	2.09	1.38	1.51	1.75	1.6	1.26	2.04	2.72	2.22	2.31	1.45	1.79	1.47	0.43	0.98	1.53	2.15	1.45
Cla97C04G074640	7.37	4.57	6.56	4.04	10.66	5.08	10.56	11.5	6.05	8.64	5.26	3.87	7.81	7.54	12.51	3.85	14.79	16.64	12.64	15.34	9.8	12.5	13.26	16.03
Cla97C10G200450	0.6	76.39	111.8	62.17	0.11	0.25	0.51	0.36	0.92	0.74	0.91	1.26	0.17	0.12	0.16	0.1	0.44	0.74	0.56	0.5	0.19	0.37	0.21	0.33
Cla97C03G056640	70.7	32.32	24.19	24.83	19.51	9.46	14.09	30.67	12.44	10.87	12.15	13.88	10.96	11.69	16.24	14.08	11.64	18.73	18.36	8.77	16.4	21.57	28.44	13.39
Cla97C05G086480	0.17	0.13	0.15	0.11	0.14	0.03	1.15	0.82	0.71	0.92	0.62	0.96	0.44	0.29	1.17	0.45	0.14	0.17	2.04	0.57	0.2	0.31	0.93	0.29
Cla97C11G221610	0.04	0	0	0	0.16	0.1	0.27	0.29	0.53	0.49	0.31	0.35	0.24	0.43	0.22	0.29	0.1	0.1	0.09	0.05	0.06	0.08	0.14	0.01
Cla97C02G037010	1.48	3.37	0.35	0	22	21.38	12.03	46.95	3.92	5.75	4.74	4.33	3.36	6.32	6.66	1.44	2.02	5.92	6.01	0.61	2.89	5.06	4.4	2.04
Cla97C03G056680	0.5	2.84	3.98	6.27	0.07	0.15	0.35	1.87	1.87	2.05	2.46	2.76	0.14	0.27	0.25	0.16	1.48	2.75	2.58	1.7	2.18	3.2	4.69	5.15
Cla97C10G205700	0.1	0.01	0.01	0.03	17.1	21.39	13.34	25.04	2.92	1.15	1.37	3.24	0.21	0.32	0.72	0.26	0.64	2.33	5.45	1.07	0.69	2.77	7.19	2.71
Cla97C10G204730	1.08	0.68	0.44	0.16	0.55	0.72	1	1.37	2.79	1.98	3.16	2.81	0.26	0.31	1.2	0.16	0.53	1.21	1.55	0.85	1.7	3.05	4.08	2.53
Cla97C02G049630	0.01	0.07	0.09	0.19	0.16	0.35	0.48	0.72	2.65	1.45	1.21	0.89	0.59	0.71	0.33	0.31	0.29	0.28	0.38	0.16	0.4	0.77	0.97	0.71
Cla97C04G074630	0.05	0	0.69	1.17	0	0.06	0.15	0.07	0	0	0.12	0	0	0	0.15	0	0	0.05	0.23	0.06	0.02	0.08	0.05	0.09
Cla97C02G027920	9.58	15.43	11.6	8.62	5.22	1.74	4.65	5.32	25.24	19.03	21.39	20.68	5.07	6.1	5.04	4.8	13.63	23.24	19.84	6.67	17.54	25	25.44	11.11
Cla97C05G090690	0.55	0.59	0.98	0.81	1.4	1.12	2.69	2.79	0.98	0.92	1.41	1.23	2.89	4.07	3.7	3.41	1.02	1.61	2.72	1.94	0.77	1.07	1.56	0.93
Cla97C10G190320	1.11	1.67	0.85	0.64	3.49	9.66	3.73	7.01	6.86	10.3	8.11	7.89	4.09	4.77	3.77	3.94	3.07	4.16	5.88	4.41	5.25	7.05	7.85	7.89
Cla97C02G027880	2.87	3.01	5.79	6.08	36.47	28.14	22.68	40.34	68.39	39.78	44.72	71.31	16.61	24.42	19.24	5.51	22.06	35.53	41.63	14.78	53.68	65.29	86.1	46.86
Cla97C03G055350	8.09	9.27	8.57	8.56	7.03	6	8.68	8.78	12.47	14.54	14.66	10.69	15.08	21.33	18.3	15.32	9.03	11.38	14.08	12.02	10.13	13.09	13.13	13.36
Cla97C09G178030	0.56	0.52	0.88	1.57	0.27	0.21	0.15	1.09	2.17	2.39	2.02	5.09	0.1	0.36	0.11	0.06	1.82	1.98	2.39	0.81	1.45	1.91	2.62	0.74
Cla97C10G204560	39.37	38.8	24.12	17.29	11.81	6.83	6.59	15.77	40.64	36	35.86	21.62	12.27	11.38	15.23	13.53	20.53	20.47	20.02	17.72	17.59	21.03	19.44	16.98
DAP: days after pollination
