# Supplementary material for: Genome-Wide Analysis and Expression Profiling of Lectin Receptor-like Kinase Genes in Watermelon (Citrullus lanatus)
Source: Int J Mol Sci. 2024 Jul 29;25(15):8257. doi: 10.3390/ijms25158257 (PMC11312183; doi:10.3390/ijms25158257)
Supplement: Supplementary file 1 [file ijms-25-08257-s001.zip › Supplementary Table S5.xlsx]

## Sheet: Sheet1
miRNA_Acc.	Target_Acc.	Expectation	UPE$	miRNA_start	miRNA_end	Target_start	Target_end	miRNA_aligned_fragment	alignment	Target_aligned_fragment	Inhibition
ath-miR5021	Cla97C03G056680	1.5	-1	1	20	349	368	UGAGAAGAAGAAGAAGAAAA	::::::::::::::::::.	UUUUCUUCUUCUUCUUCUUC	Cleavage
ath-miR5021	Cla97C02G049610	1.5	-1	1	20	36	55	UGAGAAGAAGAAGAAGAAAA	::::::::::::::::::.	UUUUCUUCUUCUUCUUCUUC	Cleavage
ath-miR5021	Cla97C03G056690	1.5	-1	1	20	445	464	UGAGAAGAAGAAGAAGAAAA	:::::::::::::::::.	GUUUCUUCUUCUUCUUCUUC	Cleavage
ath-miR5021	Cla97C02G049620	1.5	-1	1	20	66	85	UGAGAAGAAGAAGAAGAAAA	:::::::::::::::::.	CUUUCUUCUUCUUCUUCUUC	Cleavage
ath-miR5021	Cla97C10G200530	1.5	-1	1	20	24	43	UGAGAAGAAGAAGAAGAAAA	:::::::::::::::::.	GUUUCUUCUUCUUCUUCUUC	Cleavage
ath-miR172a	Cla97C10G190320	2.5	-1	1	21	1837	1857	AGAAUCUUGAUGAUGCUGCAU	:::.: : :::::::::::::	AUGUAUCUUCAUCAAGAUUCU	Cleavage
ath-miR172b-3p	Cla97C10G190320	2.5	-1	1	21	1837	1857	AGAAUCUUGAUGAUGCUGCAU	:::.: : :::::::::::::	AUGUAUCUUCAUCAAGAUUCU	Cleavage
ath-miR172c	Cla97C10G190320	2.5	-1	1	21	1837	1857	AGAAUCUUGAUGAUGCUGCAG	::.: : :::::::::::::	AUGUAUCUUCAUCAAGAUUCU	Cleavage
ath-miR172d-3p	Cla97C10G190320	2.5	-1	1	21	1837	1857	AGAAUCUUGAUGAUGCUGCAG	::.: : :::::::::::::	AUGUAUCUUCAUCAAGAUUCU	Cleavage
ath-miR414	Cla97C09G178030	2.5	-1	1	21	954	974	UCAUCUUCAUCAUCAUCGUCA	:.:.::::::::: :::::	AAAUGGUGAUGAUGAUGAUGA	Cleavage
ath-miR5658	Cla97C03G056640	2.5	-1	1	21	1365	1385	AUGAUGAUGAUGAUGAUGAAA	: ::::::::: :::::::	ACUAAUCAUCAUCUUCAUCAU	Cleavage
ath-miR854a	Cla97C03G063920	2.5	-1	1	21	2408	2428	GAUGAGGAUAGGGAGGAGGAG	:: .::::::::.::::.:::	CUGUUCCUCCCUGUCCUUAUC	Cleavage
ath-miR854b	Cla97C03G063920	2.5	-1	1	21	2408	2428	GAUGAGGAUAGGGAGGAGGAG	:: .::::::::.::::.:::	CUGUUCCUCCCUGUCCUUAUC	Cleavage
ath-miR854c	Cla97C03G063920	2.5	-1	1	21	2408	2428	GAUGAGGAUAGGGAGGAGGAG	:: .::::::::.::::.:::	CUGUUCCUCCCUGUCCUUAUC	Cleavage
ath-miR854d	Cla97C03G063920	2.5	-1	1	21	2408	2428	GAUGAGGAUAGGGAGGAGGAG	:: .::::::::.::::.:::	CUGUUCCUCCCUGUCCUUAUC	Cleavage
ath-miR854e	Cla97C03G063920	2.5	-1	1	21	2408	2428	GAUGAGGAUAGGGAGGAGGAG	:: .::::::::.::::.:::	CUGUUCCUCCCUGUCCUUAUC	Cleavage
ath-miR172e-3p	Cla97C10G190320	3	-1	1	21	1837	1857	GGAAUCUUGAUGAUGCUGCAU	:::.: : ::::::::::::.	AUGUAUCUUCAUCAAGAUUCU	Cleavage
ath-miR408-5p	Cla97C09G164230	3	-1	1	21	1076	1096	ACAGGGAACAAGCAGAGCAUG	:.: :::::.::: :::::::	CGUACUCUGUUUGCUCCCUGU	Cleavage
ath-miR4221	Cla97C03G056600	3	-1	1	22	285	306	UUUUCCUCUGUUGAAUUCUUGC	::::::::. ::::::::	AUUAGAAUUCAGAAGAGGAAAC	Translation
ath-miR5998a	Cla97C10G200460	3	-1	1	21	1330	1350	ACAGUUUGUGUUUUGUUUUGU	::::.:::.::::.:: ::::	ACAAGACAGAACAUAAUCUGU	Cleavage
ath-miR5998b	Cla97C10G200460	3	-1	1	21	1330	1350	ACAGUUUGUGUUUUGUUUUGU	::::.:::.::::.:: ::::	ACAAGACAGAACAUAAUCUGU	Cleavage
ath-miR158a-5p	Cla97C05G096250	3.5	-1	1	21	1258	1278	CUUUGUCUACAAUUUUGGAAA	:.: .::::: ::::::::	GCUUCUGAAUUGGAGACAAAG	Cleavage
ath-miR159a	Cla97C01G022240	3.5	-1	1	21	1869	1889	UUUGGAUUGAAGGGAGCUCUA	: :. .::..:::.:::::::	UUGGUUUCUUUUCGAUCCAAA	Cleavage
ath-miR159b-3p	Cla97C01G022240	3.5	-1	1	21	1869	1889	UUUGGAUUGAAGGGAGCUCUU	:. .::..:::.:::::::	UUGGUUUCUUUUCGAUCCAAA	Cleavage
ath-miR159c	Cla97C01G022240	3.5	-1	1	21	1869	1889	UUUGGAUUGAAGGGAGCUCCU	:. .::..:::.:::::::	UUGGUUUCUUUUCGAUCCAAA	Cleavage
ath-miR160c-3p	Cla97C03G063930	3.5	-1	1	21	1106	1126	CGUACAAGGAGUCAAGCAUGA	:::::::::.: .::::..:	GCAUGCUUGAUUGUUUGUGUG	Cleavage
ath-miR172a	Cla97C03G056540	3.5	-1	1	21	1888	1908	AGAAUCUUGAUGAUGCUGCAU	: .: : :::::::::::::	UUAUAUCUUCAUCAAGAUUCU	Cleavage
ath-miR172b-3p	Cla97C03G056540	3.5	-1	1	21	1888	1908	AGAAUCUUGAUGAUGCUGCAU	: .: : :::::::::::::	UUAUAUCUUCAUCAAGAUUCU	Cleavage
ath-miR172c	Cla97C03G056540	3.5	-1	1	21	1888	1908	AGAAUCUUGAUGAUGCUGCAG	.: .: : :::::::::::::	UUAUAUCUUCAUCAAGAUUCU	Cleavage
ath-miR172d-3p	Cla97C03G056540	3.5	-1	1	21	1888	1908	AGAAUCUUGAUGAUGCUGCAG	.: .: : :::::::::::::	UUAUAUCUUCAUCAAGAUUCU	Cleavage
ath-miR2934-3p	Cla97C09G178030	3.5	-1	1	21	569	589	CAUCCAAGGUGUUUGUAGAAA	: :::. :.:.:.:::::.::	UCUCUGGAGAUAUCUUGGGUG	Cleavage
ath-miR3440b-3p	Cla97C10G190320	3.5	-1	1	21	1456	1476	UGGAUUGGUCAAGGGAAGCGU	:::::::::: ...:::.:	GAGCUUCCCUUGUUUGAUCUA	Cleavage
ath-miR396a-3p	Cla97C03G056560	3.5	-1	1	21	798	818	GUUCAAUAAAGCUGUGGGAAG	.::.: ::::.:::::::...	UUUUCAACAGUUUUAUUGGGU	Cleavage
ath-miR403-3p	Cla97C02G049600	3.5	-1	1	21	1490	1510	UUAGAUUCACGCACAAACUCG	: :::: :.::::::::.:	UCAUUUUGGGUGUGAAUCUGA	Cleavage
ath-miR403-5p	Cla97C09G164230	3.5	-1	1	22	660	681	UGUUUUGUGCUUGAAUCUAAUU	::::.:. :::: :::::::::	AAUUGGGAUCAAUCACAAAACA	Translation
ath-miR414	Cla97C01G022240	3.5	-1	1	21	1077	1097	UCAUCUUCAUCAUCAUCGUCA	::: ::::.::: :::::::.	UGAAGAUGGUGAAGAAGAUGG	Cleavage
ath-miR414	Cla97C09G178290	3.5	-1	1	21	953	973	UCAUCUUCAUCAUCAUCGUCA	:: :: ::::::::: ::::	AGAAGAAGAUGAUGAAAAUGA	Cleavage
ath-miR415	Cla97C10G204730	3.5	-1	1	21	1	20	AACAGAGCAGAAACAGAACAU	::::: ::::::: :::::::	AUGUU-UGUUUCUUCUCUGUU	Cleavage
ath-miR4221	Cla97C03G056630	3.5	-1	1	22	951	972	UUUUCCUCUGUUGAAUUCUUGC	:::::: :::::::::::	AGAAGAAUGGAACAGAGGAAAU	Cleavage
ath-miR426	Cla97C03G056630	3.5	-1	1	21	1045	1065	UUUUGGAAAUUUGUCCUUACG	: :.::::....::::..:::	CAUGAGGAUGGGUUUCUGAAA	Cleavage
ath-miR5012	Cla97C04G074670	3.5	-1	1	21	1102	1122	UUUUACUGCUACUUGUGUUCC	::. ::::::::::.::.	AAAAUCGAAGUAGCAGUGAAG	Cleavage
ath-miR5021	Cla97C03G056660	3.5	-1	1	20	39	58	UGAGAAGAAGAAGAAGAAAA	:::::::::::::::.	UCGUCUUCUUCUUCUUCUUU	Cleavage
ath-miR5638a	Cla97C10G200530	3.5	-1	1	21	1790	1810	AUACCAAAACUCUCUCACUUU	::: :::::::: :::::::	AAAUGGAGAGAGUGUUGGUAU	Cleavage
ath-miR5649a	Cla97C09G178270	3.5	-1	1	21	1096	1116	AUUGAAUAUGUUGGUUACUAU	:: :::::::: .::::.:	GCAGCAACCAACAAGUUCAGU	Cleavage
ath-miR5649b	Cla97C09G178270	3.5	-1	1	21	1096	1116	AUUGAAUAUGUUGGUUACUAU	:: :::::::: .::::.:	GCAGCAACCAACAAGUUCAGU	Cleavage
ath-miR5654-3p	Cla97C03G056690	3.5	-1	1	23	1017	1039	UGGAAGAUGCUUUGGGAUUUAUU	::::: ::.:::::: :.:	UUGUAAUCCAAAGGCAUCUCCUA	Cleavage
ath-miR5658	Cla97C03G056690	3.5	-1	1	21	1455	1475	AUGAUGAUGAUGAUGAUGAAA	::.:::::::: :::: :::	CUUUAUCAUCAUGAUCACCAU	Cleavage
ath-miR5658	Cla97C03G056680	3.5	-1	1	21	1383	1403	AUGAUGAUGAUGAUGAUGAAA	: ::::: :::::::.. :::	UGUCAUCUUCAUCAUUGCCAU	Cleavage
ath-miR5998a	Cla97C03G056590	3.5	-1	1	21	216	236	ACAGUUUGUGUUUUGUUUUGU	:.:::: : ::::::::::	CAAGAACAUACCACAAACUGU	Translation
ath-miR5998b	Cla97C03G056590	3.5	-1	1	21	216	236	ACAGUUUGUGUUUUGUUUUGU	:.:::: : ::::::::::	CAAGAACAUACCACAAACUGU	Translation
ath-miR774a	Cla97C02G037010	3.5	-1	1	21	243	263	UUGGUUACCCAUAUGGCCAUC	:.:::...::::::: .::::	GGUGGUUGUAUGGGUUGCCAA	Cleavage
ath-miR780.2	Cla97C10G191750	3.5	-1	1	21	1384	1404	UUCUUCGUGAAUAUCUGGCAU	:::.: :: ::::.::::::	UUGCUAUAUCUUCAUGAAGAA	Cleavage
ath-miR8174	Cla97C09G178570	3.5	-1	1	21	2	22	AUGUGUAUAGGGAAGCUAAUC	::::::.::.::.::::	UGAAAGCUUCUCUGUAUACAU	Cleavage
ath-miR830-3p	Cla97C03G056560	3.5	-1	1	21	2051	2071	UAACUAUUUUGAGAAGAAGUG	.: :::::.: .:::::::::	UAAUUCUUUUGGAAAUAGUUA	Translation
ath-miR830-3p	Cla97C03G056590	3.5	-1	1	21	2039	2059	UAACUAUUUUGAGAAGAAGUG	:::::.: .:::::::::	UCAUUCUUUUAGAAAUAGUUA	Translation
ath-miR830-5p	Cla97C02G037010	3.5	-1	1	22	1988	2009	UCUUCUCCAAAUAGUUUAGGUU	.: ..: :.:::::::::::	GUUCCGGAAUGUUUGGAGAAGA	Cleavage
ath-miR844-5p	Cla97C05G097990	3.5	-1	1	21	527	547	UGGUAAGAUUGCUUAUAAGCU	:::.:.::..:::::: ::	GACUUGUGAGUGAUCUUAGCA	Cleavage
ath-miR846-3p	Cla97C10G191710	3.5	-1	1	21	400	420	UUGAAUUGAAGUGCUUGAAUU	::::. ..:::::.::::.	UUUUCAGCUGCUUCAGUUCAG	Cleavage
ath-miR851-5p	Cla97C03G056600	3.5	-1	1	21	237	257	UCUCGGUUCGCGAUCCACAAG	: :::::.:::: ::: ::::	CGUGUGGGUCGCAAACAGAGA	Cleavage
ath-miR854a	Cla97C09G178570	3.5	-1	1	21	53	73	GAUGAGGAUAGGGAGGAGGAG	.::.::.::::::::.:. ::	UUCUUCUUCCCUAUCUUUCUC	Cleavage
ath-miR854b	Cla97C09G178570	3.5	-1	1	21	53	73	GAUGAGGAUAGGGAGGAGGAG	.::.::.::::::::.:. ::	UUCUUCUUCCCUAUCUUUCUC	Cleavage
ath-miR854c	Cla97C09G178570	3.5	-1	1	21	53	73	GAUGAGGAUAGGGAGGAGGAG	.::.::.::::::::.:. ::	UUCUUCUUCCCUAUCUUUCUC	Cleavage
ath-miR854d	Cla97C09G178570	3.5	-1	1	21	53	73	GAUGAGGAUAGGGAGGAGGAG	.::.::.::::::::.:. ::	UUCUUCUUCCCUAUCUUUCUC	Cleavage
ath-miR854e	Cla97C09G178570	3.5	-1	1	21	53	73	GAUGAGGAUAGGGAGGAGGAG	.::.::.::::::::.:. ::	UUCUUCUUCCCUAUCUUUCUC	Cleavage
ath-miR866-5p	Cla97C01G006970	3.5	-1	1	21	1749	1769	UCAAGGAACGGAUUUUGUUAA	::::::. :::: ::::::	AGAACAAAGCCCGUCCCUUGA	Cleavage
ath-miR157a-3p	Cla97C08G151530	4	-1	1	21	2191	2211	GCUCUCUAGCCUUCUGUCAUC	: ::::: ::::::.: :.:.	GUUGACAAAAGGCUGGUGGGU	Cleavage
ath-miR157b-3p	Cla97C08G151530	4	-1	1	21	2191	2211	GCUCUCUAGCCUUCUGUCAUC	: ::::: ::::::.: :.:.	GUUGACAAAAGGCUGGUGGGU	Cleavage
ath-miR159a	Cla97C02G027880	4	-1	1	21	1212	1232	UUUGGAUUGAAGGGAGCUCUA	:.::: ::.::: :::.:::.	UGGAGAUCUCUUGAAUUCAAG	Cleavage
ath-miR159a	Cla97C10G204730	4	-1	1	21	2406	2426	UUUGGAUUGAAGGGAGCUCUA	:.::: : ..::..:::::::	UGGAGAUGUUUUUGAUCCAAA	Cleavage
ath-miR159b-3p	Cla97C02G027880	4	-1	1	21	1212	1232	UUUGGAUUGAAGGGAGCUCUU	.::: ::.::: :::.:::.	UGGAGAUCUCUUGAAUUCAAG	Cleavage
ath-miR159b-3p	Cla97C10G204730	4	-1	1	21	2406	2426	UUUGGAUUGAAGGGAGCUCUU	.::: : ..::..:::::::	UGGAGAUGUUUUUGAUCCAAA	Cleavage
ath-miR159c	Cla97C02G027880	4	-1	1	21	1212	1232	UUUGGAUUGAAGGGAGCUCCU	:::: ::.::: :::.:::.	UGGAGAUCUCUUGAAUUCAAG	Cleavage
ath-miR159c	Cla97C10G204730	4	-1	1	21	2406	2426	UUUGGAUUGAAGGGAGCUCCU	:::: : ..::..:::::::	UGGAGAUGUUUUUGAUCCAAA	Cleavage
ath-miR164c-3p	Cla97C02G049630	4	-1	1	21	3053	3073	CACGUGUUCUACUACUCCAAC	:::::.: :::.::....:::	GUUGGGGAAGUGGAGUGUGUG	Cleavage
ath-miR165a-5p	Cla97C05G090690	4	-1	1	21	1983	2003	GGAAUGUUGUCUGGAUCGAGG	:: : ::::: :::::::.	UAUCAAACCAGAAAACAUUCU	Cleavage
ath-miR170-5p	Cla97C09G178290	4	-1	1	21	1501	1521	UAUUGGCCUGGUUCACUCAGA	:.::.:: ..:.::::.:.::	UUUGGGUUGGCUAGGCUAGUA	Cleavage
ath-miR171a-5p	Cla97C09G178290	4	-1	1	21	1501	1521	UAUUGGCCUGGUUCACUCAGA	:.::.:: ..:.::::.:.::	UUUGGGUUGGCUAGGCUAGUA	Cleavage
ath-miR171b-5p	Cla97C09G178030	4	-1	1	21	668	688	AGAUAUUAGUGCGGUUCAAUC	.:::::.: .:::.::.:.:	CGUUGAAUCUUACUGAUGUUU	Cleavage
ath-miR171b-5p	Cla97C09G178290	4	-1	1	21	2033	2053	AGAUAUUAGUGCGGUUCAAUC	: :: :::. .::::::.:::	GCUUCAACUCUACUAAUGUCU	Cleavage
ath-miR171c-5p	Cla97C10G190320	4	-1	1	21	2231	2251	AGAUAUUGGUGCGGUUCAAUC	:::::. .:.:.:::::::	UAUUGAGAUGUAUCAAUAUCA	Cleavage
ath-miR172e-3p	Cla97C03G056540	4	-1	1	21	1888	1908	GGAAUCUUGAUGAUGCUGCAU	: .: : ::::::::::::.	UUAUAUCUUCAUCAAGAUUCU	Cleavage
ath-miR1886.2	Cla97C10G200530	4	-1	1	21	236	256	UGAGAUGAAAUCUUUGAUUGG	::::::.: :::::. ::::	ACAAUCAGACAUUUCGCCUCA	Cleavage
ath-miR1886.2	Cla97C02G049600	4	-1	1	21	548	568	UGAGAUGAAAUCUUUGAUUGG	: :.: .::::::::: ::.:	CAAGUGGAAGAUUUCAACUUA	Cleavage
ath-miR2937	Cla97C08G149390	4	-1	1	21	520	540	AUAAGAGCUGUUGAAGGAGUC	: ::.::::.: :.::::::	AAAUCUUUCAGCCGUUCUUAU	Cleavage
ath-miR3933	Cla97C02G029710	4	-1	1	21	110	129	AGAAGCAAAAUGACGACUCGG	:::: ::::.:::::::: :	GCGAG-CGUCGUUUUGCUUAU	Cleavage
ath-miR394a	Cla97C08G149390	4	-1	1	20	1998	2017	UUGGCAUUCUGUCCACCUCC	:: :::: :::::::.::	AGAAAUGGAGAGAAUGCUAA	Translation
ath-miR394b-5p	Cla97C08G149390	4	-1	1	20	1998	2017	UUGGCAUUCUGUCCACCUCC	:: :::: :::::::.::	AGAAAUGGAGAGAAUGCUAA	Translation
ath-miR397b	Cla97C04G074670	4	-1	1	21	1431	1451	UCAUUGAGUGCAUCGUUGAUG	:..:.:::: :.::::::.	GCUUGAUGAUGAAUUCAAUGG	Translation
ath-miR399b	Cla97C03G056640	4	-1	1	21	557	577	UGCCAAAGGAGAGUUGCCCUG	:::::. .:::.::: ::::	AAGGGCGUUUCUUCUUCGGCA	Cleavage
ath-miR399c-3p	Cla97C03G056640	4	-1	1	21	557	577	UGCCAAAGGAGAGUUGCCCUG	:::::. .:::.::: ::::	AAGGGCGUUUCUUCUUCGGCA	Cleavage
ath-miR399e	Cla97C10G191750	4	-1	1	21	1258	1278	UGCCAAAGGAGAUUUGCCUCG	:::..:.:.::.:::::.	AAAGGUGAGUUUCUUUUGGUU	Cleavage
ath-miR403-5p	Cla97C03G063930	4	-1	1	22	359	380	UGUUUUGUGCUUGAAUCUAAUU	::::::::: : ::::::	UUGUAGAUUCAAACUCAAAACU	Translation
ath-miR406	Cla97C10G204740	4	-1	1	21	766	786	UAGAAUGCUAUUGUAAUCCAG	:::::::..::.: .::::.	AUGGAUUAUGAUGGGGUUCUG	Cleavage
ath-miR413	Cla97C02G037010	4	-1	1	21	2267	2287	AUAGUUUCUCUUGUUCUGCAC	:::::.: :::::::: :.:	UUGCAGGAGAAGAGAAAAUGU	Cleavage
ath-miR414	Cla97C06G127030	4	-1	1	21	984	1004	UCAUCUUCAUCAUCAUCGUCA	::::: ::::::::: :::	AGACGAAGAUGAUGAAAUUGA	Cleavage
ath-miR414	Cla97C10G190320	4	-1	1	21	1020	1040	UCAUCUUCAUCAUCAUCGUCA	:: .::.:::::::: ::.	GAACUGUGGUGAUGAAGUUGG	Cleavage
ath-miR4221	Cla97C07G139420	4	-1	1	22	1406	1427	UUUUCCUCUGUUGAAUUCUUGC	..: .: :::::::::::.:	UUGACGACGCAACAGAGGAAGA	Cleavage
ath-miR4239	Cla97C09G178620	4	-1	1	21	796	816	UUUGUUAUUUUCGCAUGCUCC	:::: :.:::.::::....	AAAGCAAGUGAAGAUAAUGGG	Cleavage
ath-miR447c-5p	Cla97C10G191710	4	-1	1	21	1296	1316	CCCCUUACAAUGUCGAGUAAA	::::::.:: :::::.:: ::	UUUACUUGAGAUUGUGAGUGG	Cleavage
ath-miR5012	Cla97C09G178270	4	-1	1	21	998	1018	UUUUACUGCUACUUGUGUUCC	::: : ::::::::: :.::	UGAAGAGAAGUAGCAGCAGAA	Cleavage
ath-miR5012	Cla97C10G204560	4	-1	1	21	1096	1116	UUUUACUGCUACUUGUGUUCC	::: :::::.:: ::.::.	AAAACCCAAGUGGCUGUGAAG	Cleavage
ath-miR5014a-3p	Cla97C03G056520	4	-1	1	21	624	644	UUGUACAAAUUUAAGUGUACG	.:: :::: :::::::::	UCCGCAAUUAAUUUUGUACAA	Translation
ath-miR5016	Cla97C05G096250	4	-1	1	21	608	628	UUCUUGUGGAUUCCUUGGAAA	:: :: ::.:.::..::::	GGUCGAAAGAGUUCAUGAGAA	Cleavage
ath-miR5019	Cla97C06G127030	4	-1	1	21	262	282	UGUUGGGAAAGAAAAACUCUU	: :: :: ::::::..::::	ACGAUUUCUUCUUUUUCAACU	Cleavage
ath-miR5020c	Cla97C10G200530	4	-1	1	21	149	169	UGGCAUGGAAGAAGGUGAGAC	:::: :::::::::::.	ACACCACCGUCUUCCAUGCCG	Cleavage
ath-miR5021	Cla97C10G204560	4	-1	1	20	23	42	UGAGAAGAAGAAGAAGAAAA	::::::::::::: :::	GUUUCUUCUUCUUCCUCUGC	Cleavage
ath-miR5021	Cla97C09G178620	4	-1	1	20	45	64	UGAGAAGAAGAAGAAGAAAA	::: ::::: ::::::::.	UUUCCUUCUCCUUCUUCUUU	Translation
ath-miR5021	Cla97C08G149390	4	-1	1	20	194	213	UGAGAAGAAGAAGAAGAAAA	:: ::::::::::::..	CGAUCAUCUUCUUCUUCUUG	Cleavage
ath-miR5021	Cla97C07G131180	4	-1	1	20	147	166	UGAGAAGAAGAAGAAGAAAA	:: :. ::::::: ::::::	UUCUUCUCUUCUUAUUCUCA	Cleavage
ath-miR5021	Cla97C07G139420	4	-1	1	20	23	42	UGAGAAGAAGAAGAAGAAAA	:::: :: :::::::::.	CUUUCCUCCUCUUCUUCUUC	Cleavage
ath-miR5021	Cla97C09G178570	4	-1	1	20	42	61	UGAGAAGAAGAAGAAGAAAA	::::: :: ::::::::.	CUUUCUCCUCCUUCUUCUUC	Translation
ath-miR5024-5p	Cla97C09G178570	4	-1	1	22	380	401	AUGACAAGGCCAAGAUAUAACA	.:::::::::::: :::	GUGGGUAUCUUGGCCUUUUCAA	Cleavage
ath-miR5028	Cla97C02G037010	4	-1	1	21	1373	1393	AAUUGGGUUUAUGCUAGAGUU	.:: :: :.::::..::.::	CGCUAUAUCGUAAAUUCAGUU	Cleavage
ath-miR5028	Cla97C08G149390	4	-1	1	21	377	396	AAUUGGGUUUAUGCUAGAGUU	.:::: ::::::::: :::	CCUUCUA-CAUAAACCCUAUU	Cleavage
ath-miR5632-3p	Cla97C11G221610	4	-1	1	21	644	664	UUGGAUUUAUAGUUGGAUAAG	:: ..:.:::::::.:::	AACAUAUGAUUAUAAAUUCAA	Cleavage
ath-miR5641	Cla97C03G056590	4	-1	1	21	332	352	UGGAAGAAGAUGAUAGAAUUA	:::::::: .:::::: :.:	GAAUUCUAUGGUCUUCUACUA	Cleavage
ath-miR5642a	Cla97C02G027880	4	-1	1	20	1244	1263	UCUCGCGCUUGUACGGCUUU	::::: : ::::.::::::	AAAGCGAUUCAAGUGCGAGA	Cleavage
ath-miR5642b	Cla97C02G027880	4	-1	1	20	1244	1263	UCUCGCGCUUGUACGGCUUU	::::: : ::::.::::::	AAAGCGAUUCAAGUGCGAGA	Cleavage
ath-miR5648-5p	Cla97C03G056680	4	-1	1	22	2298	2319	UUUGGAAAUAUUUGGCUUGACU	::: .:::::::::. :.:	CUACAAAUCAAAUAUUUUGAGA	Cleavage
ath-miR5653	Cla97C01G006950	4	-1	1	24	636	659	UGGGUUGAGUUGAGUUGAGUUGGC	:: :: : .:.:::::.::::.	CCCUUCUGAUUUUAACUCGACCCG	Cleavage
ath-miR5654-3p	Cla97C08G145550	4	-1	1	23	1882	1904	UGGAAGAUGCUUUGGGAUUUAUU	::. ::.:::::.:::::: :	GCUAGUUCUCAAAGUAUCUUCGA	Cleavage
ath-miR5658	Cla97C03G056640	4	-1	1	21	28	48	AUGAUGAUGAUGAUGAUGAAA	::::::: ::::: ::::: :	UUUCAUCUUCAUCUUCAUCUU	Cleavage
ath-miR5662	Cla97C11G221610	4	-1	1	20	325	344	AGAGGUGACCAUUGGAGAUG	::::: .::::::: :::	AAUCUCAGAUGGUCAACUCC	Cleavage
ath-miR5997	Cla97C03G056600	4	-1	1	21	1634	1654	UGAAACCAAGUAGCUAAAUAG	.:.: ::::.:::::::::	UUGUCAAGCUGCUUGGUUUCU	Cleavage
ath-miR773b-3p	Cla97C02G049610	4	-1	1	21	830	850	UUUGAUUCCAGCUUUUGUCUC	:.: .:::.:.::::.:::..	GGGCUAAAGGUUGGAGUCAGG	Cleavage
ath-miR773b-5p	Cla97C09G178290	4	-1	1	20	1373	1392	GGCAAUAACUUGAGCAAACA	::::::.:: :::::::	AAGUUGCUCGAGGUAUUGCC	Cleavage
ath-miR774a	Cla97C03G056640	4	-1	1	21	228	248	UUGGUUACCCAUAUGGCCAUC	:.:.::::::::.:.::	CACUGUCGUAUGGGUAGCUAA	Cleavage
ath-miR777	Cla97C10G203600	4	-1	1	22	1297	1318	UACGCAUUGAGUUUCGUUGCUU	:: ::.::.:.:.:::::	CGCCACCGGAAUUUAGUGCGUC	Cleavage
ath-miR780.2	Cla97C10G191710	4	-1	1	21	1054	1074	UUCUUCGUGAAUAUCUGGCAU	: :.: :: :::::::::::	CUACUAUAUCUUCACGAAGAA	Cleavage
ath-miR8165	Cla97C02G049610	4	-1	1	21	403	423	AAUGGAGGCAAGUGUGAAGGA	:::::. :::::.:::: :	AACUUCAUCCUUGCUUCCACU	Cleavage
ath-miR8165	Cla97C03G063930	4	-1	1	21	2332	2352	AAUGGAGGCAAGUGUGAAGGA	::: : ::.:: ::::::::	CCCUGCCCAUUUUCCUCCAUU	Cleavage
ath-miR8171	Cla97C02G049630	4	-1	1	21	2448	2468	AUAGGUGGGCCAGUGGUAGGA	: ::::..::::.: ::.:.:	UACUACUGCUGGUCAACUUGU	Cleavage
ath-miR8181	Cla97C05G097990	4	-1	1	20	2312	2331	UGGGGGUGGGGGGGUGACAG	:: :...::.::.::.:::	GUGCCGUUCCUCCGCCUCCA	Cleavage
ath-miR8183	Cla97C05G090690	4	-1	1	21	238	258	UUUAGUUGACGGAAUUGUGGC	:::.::::. ::::.::::	ACCAUAAUUUGGUCAGCUAAU	Translation
ath-miR824-3p	Cla97C01G006970	4	-1	1	21	2293	2313	CCUUCUCAUCGAUGGUCUAGA	:::::.::::::.:.: :	AAGAGACCGUCGAUGGGGAAG	Cleavage
ath-miR825	Cla97C07G139420	4	-1	1	21	2058	2078	UUCUCAAGAAGGUGCAUGAAC	::::: .::::::::::	CGGCAUGCUUCUUCUUGAGAU	Cleavage
ath-miR826a	Cla97C02G027920	4	-1	1	21	1942	1962	UAGUCCGGUUUUGGAUACGUG	.:: : ::::::::.::.::	UACUUCUCCAAAACUGGGCUC	Cleavage
ath-miR829-3p.2	Cla97C03G057380	4	-1	1	21	1608	1628	CAAAUUAAAGCUUCAAGGUAG	.:.:::..:.:::.::::	UGGCUUUGGGGUUUUGAUUUU	Cleavage
ath-miR830-5p	Cla97C10G204740	4	-1	1	22	1997	2018	UCUUCUCCAAAUAGUUUAGGUU	..: ::.::::::::::::	UGUCAAAGCUAUUUGGAGAAAU	Cleavage
ath-miR830-5p	Cla97C02G027880	4	-1	1	22	1931	1952	UCUUCUCCAAAUAGUUUAGGUU	: ::.::.:::::: .:::	UGGCCAAGCUGUUUGGAAGAGA	Cleavage
ath-miR837-5p	Cla97C09G178620	4	-1	1	21	1719	1739	AUCAGUUUCUUGUUCGUUUCA	::. :.:.:..:::::.::::	UGGCAUGGAUGAGAAAUUGAU	Cleavage
ath-miR837-5p	Cla97C02G049610	4	-1	1	21	1042	1062	AUCAGUUUCUUGUUCGUUUCA	:: .:.::: ::::.::::::	UGUGAUGAAGAAGAGACUGAU	Cleavage
ath-miR842	Cla97C03G056520	4	-1	1	21	658	678	UCAUGGUCAGAUCCGUCAUCC	:.::.:::::. ::.::::.	CGGUGGCGGAUUGGAUCAUGG	Cleavage
ath-miR843	Cla97C03G056630	4	-1	1	21	1960	1980	UUUAGGUCGAGCUUCAUUGGA	::::::::::: : ::::	GGCAAUGAAGCUCAAGCUAAU	Cleavage
ath-miR845a	Cla97C05G090690	4	-1	1	21	71	91	CGGCUCUGAUACCAAUUGAUG	::::::::::.::: ::	CUCCAAUUGGUAUUAGAUCCA	Cleavage
ath-miR845b	Cla97C04G074670	4	-1	1	22	480	501	UCGCUCUGAUACCAAAUUGAUG	.: :.. :::::::.:::::.	UAACGGACUGGUAUCGGAGCGG	Cleavage
ath-miR850	Cla97C09G178290	4	-1	1	22	915	936	UAAGAUCCGGACUACAACAAAG	.:: ::: ::::..:::::::	UUUGGUUAUAGUUUGGAUCUUU	Cleavage
ath-miR851-5p	Cla97C02G027920	4	-1	1	21	282	302	UCUCGGUUCGCGAUCCACAAG	: :::.:.:: ::.:::::	UGUUUGGGUUGCCAAUCGAGA	Cleavage
ath-miR851-5p	Cla97C01G022240	4	-1	1	21	246	266	UCUCGGUUCGCGAUCCACAAG	: :::.:.:::::. ::::	UAUUUGGGUUGCGAAUAGAGA	Cleavage
ath-miR855	Cla97C05G090690	4	-1	1	22	18	39	AGCAAAAGCUAAGGAAAAGGAA	:::.:: :.:::.::::: :::	UUCUUUGUUCUUGGCUUUGGCU	Cleavage
ath-miR858b	Cla97C06G127030	4	-1	1	21	1258	1278	UUCGUUGUCUGUUCGACCUUG	... :::::: ::.:::.:::	UGGUGUCGAAAAGGCAAUGAA	Translation
ath-miR861-5p	Cla97C10G205700	4	-1	1	21	1964	1983	CCUUGGAGAAAUAUGCGUCAA	:::.:: ::::::::.::::	UUGGCG-AUAUUUCUUCAAGU	Cleavage
ath-miR864-3p	Cla97C02G049630	4	-1	1	22	1495	1516	UAAAGUCAAUAAUACCUUGAAG	: :::: ::::::::: ::.	UAUAAAGGGAUUAUUGACAUUG	Cleavage
ath-miR865-3p	Cla97C10G191750	4	-1	1	21	985	1005	UUUUUCCUCAAAUUUAUCCAA	:::.:::::::: ::..:	GAUGAUGAAUUUGAGAAAGGA	Cleavage
ath-miR869.2	Cla97C05G090690	4	-1	1	21	1356	1376	UCUGGUGUUGAGAUAGUUGAC	:::.: :. :::::.::::::	GUCGAAUGGCUCAAUACCAGA	Cleavage
ath-miR157c-3p	Cla97C05G096250	4.5	-1	1	21	2069	2089	GCUCUCUAUACUUCUGUCACC	:: ::::: ::::::.:.	GUGGAGAGAAGAAUAGAGGGU	Translation
ath-miR158a-5p	Cla97C02G029710	4.5	-1	1	21	1115	1135	CUUUGUCUACAAUUUUGGAAA	:....:.::::. ::::::	GAUUUGGAGUUGUGUACAAAG	Cleavage
ath-miR158a-5p	Cla97C02G049620	4.5	-1	1	21	2184	2204	CUUUGUCUACAAUUUUGGAAA	:: ::.::::::: .:::	GAUCAUAAGUUGUAGAAGAAG	Cleavage
ath-miR159b-5p	Cla97C10G205700	4.5	-1	1	21	101	121	GAGCUCCUUGAAGUUCAAUGG	:::: ::: :.::::::.	GACUUGAUCUUGAGGGAGCUU	Translation
ath-miR159b-5p	Cla97C08G145550	4.5	-1	1	21	1003	1023	GAGCUCCUUGAAGUUCAAUGG	::: :::: :::::: ::.	AGAUUCAACUACAAGGAUCUU	Translation
ath-miR163	Cla97C10G204750	4.5	-1	1	24	2112	2134	UUGAAGAGGACUUGGAACUUCGAU	::: :: ::.::: ::::::::::	AUCUAAUUUUCAA-UCCUCUUCAA	Translation
ath-miR164a	Cla97C08G156750	4.5	-1	1	21	1123	1142	UGGAGAAGCAGGGCACGUGCA	::.:. :::.:::.::.::::	UGUAU-UGCUCUGUUUUUCCA	Cleavage
ath-miR164b-5p	Cla97C08G156750	4.5	-1	1	21	1123	1142	UGGAGAAGCAGGGCACGUGCA	::.:. :::.:::.::.::::	UGUAU-UGCUCUGUUUUUCCA	Cleavage
ath-miR164c-3p	Cla97C11G221610	4.5	-1	1	21	631	651	CACGUGUUCUACUACUCCAAC	:: :::::.:::::. ::	AAUGUUGUAGUGGAACAUAUG	Cleavage
ath-miR164c-5p	Cla97C08G156750	4.5	-1	1	21	1123	1142	UGGAGAAGCAGGGCACGUGCG	.:.:. :::.:::.::.::::	UGUAU-UGCUCUGUUUUUCCA	Cleavage
ath-miR166a-3p	Cla97C03G056590	4.5	-1	1	21	1386	1406	UCGGACCAGGCUUCAUUCCCC	::: :::::.:..:::::. :	GGGUAAUGAGGUUUGGUCUCA	Cleavage
ath-miR166a-3p	Cla97C10G190320	4.5	-1	1	21	479	499	UCGGACCAGGCUUCAUUCCCC	::::::::::. :::. :.	CUGGAAUGAAGCUAGGUUGGG	Cleavage
ath-miR166b-3p	Cla97C03G056590	4.5	-1	1	21	1386	1406	UCGGACCAGGCUUCAUUCCCC	::: :::::.:..:::::. :	GGGUAAUGAGGUUUGGUCUCA	Cleavage
ath-miR166b-3p	Cla97C10G190320	4.5	-1	1	21	479	499	UCGGACCAGGCUUCAUUCCCC	::::::::::. :::. :.	CUGGAAUGAAGCUAGGUUGGG	Cleavage
ath-miR166c	Cla97C03G056590	4.5	-1	1	21	1386	1406	UCGGACCAGGCUUCAUUCCCC	::: :::::.:..:::::. :	GGGUAAUGAGGUUUGGUCUCA	Cleavage
ath-miR166c	Cla97C10G190320	4.5	-1	1	21	479	499	UCGGACCAGGCUUCAUUCCCC	::::::::::. :::. :.	CUGGAAUGAAGCUAGGUUGGG	Cleavage
ath-miR166d	Cla97C03G056590	4.5	-1	1	21	1386	1406	UCGGACCAGGCUUCAUUCCCC	::: :::::.:..:::::. :	GGGUAAUGAGGUUUGGUCUCA	Cleavage
ath-miR166d	Cla97C10G190320	4.5	-1	1	21	479	499	UCGGACCAGGCUUCAUUCCCC	::::::::::. :::. :.	CUGGAAUGAAGCUAGGUUGGG	Cleavage
ath-miR166e-3p	Cla97C03G056590	4.5	-1	1	21	1386	1406	UCGGACCAGGCUUCAUUCCCC	::: :::::.:..:::::. :	GGGUAAUGAGGUUUGGUCUCA	Cleavage
ath-miR166e-3p	Cla97C10G190320	4.5	-1	1	21	479	499	UCGGACCAGGCUUCAUUCCCC	::::::::::. :::. :.	CUGGAAUGAAGCUAGGUUGGG	Cleavage
ath-miR166f	Cla97C03G056590	4.5	-1	1	21	1386	1406	UCGGACCAGGCUUCAUUCCCC	::: :::::.:..:::::. :	GGGUAAUGAGGUUUGGUCUCA	Cleavage
ath-miR166f	Cla97C10G190320	4.5	-1	1	21	479	499	UCGGACCAGGCUUCAUUCCCC	::::::::::. :::. :.	CUGGAAUGAAGCUAGGUUGGG	Cleavage
ath-miR166g	Cla97C03G056590	4.5	-1	1	21	1386	1406	UCGGACCAGGCUUCAUUCCCC	::: :::::.:..:::::. :	GGGUAAUGAGGUUUGGUCUCA	Cleavage
ath-miR166g	Cla97C10G190320	4.5	-1	1	21	479	499	UCGGACCAGGCUUCAUUCCCC	::::::::::. :::. :.	CUGGAAUGAAGCUAGGUUGGG	Cleavage
ath-miR167c-5p	Cla97C02G049630	4.5	-1	1	21	2079	2099	UAAGCUGCCAGCAUGAUCUUG	: :: .::::::::: ::.	ACAAAUGGUGCUGGCAGAUUG	Cleavage
ath-miR169f-3p	Cla97C03G063930	4.5	-1	1	21	2018	2038	GCAAGUUGACCUUGGCUCUGC	: :::::::::..:. ::.	UGACAGCCAAGGUUGAUGUGU	Cleavage
ath-miR169g-3p	Cla97C02G037010	4.5	-1	1	21	878	898	UCCGGCAAGUUGACCUUGGCU	::. :::::::::. :::	GUGCAGUGUCAACUUGUGGGA	Cleavage
ath-miR170-3p	Cla97C08G149390	4.5	-1	1	21	1733	1753	UGAUUGAGCCGUGUCAAUAUC	.::: :::: :.::.::::	UGUAUGAACACAGUUCGAUCA	Translation
ath-miR171b-3p	Cla97C05G090690	4.5	-1	1	21	1912	1932	UUGAGCCGUGCCAAUAUCACG	.::::::::::::::	GUAGCCGUUGGCACGGCUCAA	Cleavage
ath-miR171c-3p	Cla97C05G090690	4.5	-1	1	21	1912	1932	UUGAGCCGUGCCAAUAUCACG	.::::::::::::::	GUAGCCGUUGGCACGGCUCAA	Cleavage
ath-miR171c-5p	Cla97C09G178030	4.5	-1	1	21	668	688	AGAUAUUGGUGCGGUUCAAUC	.:::::.: .::..::.:.:	CGUUGAAUCUUACUGAUGUUU	Cleavage
ath-miR171c-5p	Cla97C09G178290	4.5	-1	1	21	2033	2053	AGAUAUUGGUGCGGUUCAAUC	: :: :::. .::.:::.:::	GCUUCAACUCUACUAAUGUCU	Cleavage
ath-miR172a	Cla97C03G056520	4.5	-1	1	21	1909	1929	AGAAUCUUGAUGAUGCUGCAU	: .: : ::::::::::::	UUAUAUCUUCAUCAAGAUUCA	Cleavage
ath-miR172a	Cla97C05G096250	4.5	-1	1	21	1810	1830	AGAAUCUUGAUGAUGCUGCAU	: .: : ::::::::::::	CUUUACCUUCAUCAAGAUUCG	Cleavage
ath-miR172b-3p	Cla97C03G056520	4.5	-1	1	21	1909	1929	AGAAUCUUGAUGAUGCUGCAU	: .: : ::::::::::::	UUAUAUCUUCAUCAAGAUUCA	Cleavage
ath-miR172b-3p	Cla97C05G096250	4.5	-1	1	21	1810	1830	AGAAUCUUGAUGAUGCUGCAU	: .: : ::::::::::::	CUUUACCUUCAUCAAGAUUCG	Cleavage
ath-miR172b-5p	Cla97C02G049630	4.5	-1	1	20	1162	1181	GCAGCACCAUUAAGAUUCAC	::.::: ::::: :::::	AUGGAUCCUAAUGUUGCUGG	Cleavage
ath-miR172b-5p	Cla97C08G145550	4.5	-1	1	20	100	119	GCAGCACCAUUAAGAUUCAC	::: ::::.:::: :: ::	UUGAUUCUUGAUGGCGCGGC	Cleavage
ath-miR172c	Cla97C05G096250	4.5	-1	1	21	1810	1830	AGAAUCUUGAUGAUGCUGCAG	:: .: : ::::::::::::	CUUUACCUUCAUCAAGAUUCG	Cleavage
ath-miR172c	Cla97C03G056520	4.5	-1	1	21	1909	1929	AGAAUCUUGAUGAUGCUGCAG	.: .: : ::::::::::::	UUAUAUCUUCAUCAAGAUUCA	Cleavage
ath-miR172d-3p	Cla97C05G096250	4.5	-1	1	21	1810	1830	AGAAUCUUGAUGAUGCUGCAG	:: .: : ::::::::::::	CUUUACCUUCAUCAAGAUUCG	Cleavage
ath-miR172d-3p	Cla97C03G056520	4.5	-1	1	21	1909	1929	AGAAUCUUGAUGAUGCUGCAG	.: .: : ::::::::::::	UUAUAUCUUCAUCAAGAUUCA	Cleavage
ath-miR172d-5p	Cla97C09G178620	4.5	-1	1	21	1590	1610	GCAACAUCUUCAAGAUUCAGA	.: :.:.:::..: ::::::	GUUUAGUUUUGGGGUUGUUGC	Cleavage
ath-miR172d-5p	Cla97C09G178570	4.5	-1	1	21	1590	1610	GCAACAUCUUCAAGAUUCAGA	.: :.:.:::..: ::::::	GUUUAGUUUUGGGGUUGUUGC	Cleavage
ath-miR172e-3p	Cla97C03G056520	4.5	-1	1	21	1909	1929	GGAAUCUUGAUGAUGCUGCAU	: .: : ::::::::::::	UUAUAUCUUCAUCAAGAUUCA	Cleavage
ath-miR172e-3p	Cla97C05G096250	4.5	-1	1	21	1810	1830	GGAAUCUUGAUGAUGCUGCAU	: .: : ::::::::::::	CUUUACCUUCAUCAAGAUUCG	Cleavage
ath-miR172e-5p	Cla97C02G049630	4.5	-1	1	20	1162	1181	GCAGCACCAUUAAGAUUCAC	::.::: ::::: :::::	AUGGAUCCUAAUGUUGCUGG	Cleavage
ath-miR172e-5p	Cla97C08G145550	4.5	-1	1	20	100	119	GCAGCACCAUUAAGAUUCAC	::: ::::.:::: :: ::	UUGAUUCUUGAUGGCGCGGC	Cleavage
ath-miR173-5p	Cla97C08G151530	4.5	-1	1	22	2364	2385	UUCGCUUGCAGAGAGAAAUCAC	:: :.::::::::.:.:	AUCCAUUGUUUCUGCAAGUGGA	Cleavage
ath-miR1886.1	Cla97C02G049630	4.5	-1	1	21	1322	1342	UGAGAGAAGUGAGAUGAAAUC	::: : ::::::::. .:::	UAUUCCUUCUCACUUUAUUCA	Cleavage
ath-miR1886.1	Cla97C02G049630	4.5	-1	1	21	3551	3571	UGAGAGAAGUGAGAUGAAAUC	::: : ::::::::. .:::	UAUUCCUUCUCACUUUAUUCA	Cleavage
ath-miR1886.1	Cla97C08G149390	4.5	-1	1	21	86	106	UGAGAGAAGUGAGAUGAAAUC	:: :: :::::::::.::	CAUCUCCACUCACUUCUUUCU	Cleavage
ath-miR1886.2	Cla97C05G086480	4.5	-1	1	21	1468	1488	UGAGAUGAAAUCUUUGAUUGG	:::: :::::::. ::.:	AAAAUCUCAGAUUUCGGCUUA	Cleavage
ath-miR1888b	Cla97C08G151530	4.5	-1	1	21	1919	1939	UUAGGCUAAGAUUUGUGAAGA	:: ::.::.::.::::..	AAGUCUCAGAUUUUGGCCUGG	Cleavage
ath-miR2933a	Cla97C02G049610	4.5	-1	1	22	1213	1234	GAAAUCGGAGAGGAAAUUCGCC	::::::::::.. ::::	AAGAAAUUUCCUCUUUCAUUUG	Cleavage
ath-miR2933a	Cla97C10G203600	4.5	-1	1	22	3	23	GAAAUCGGAGAGGAAAUUCGCC	: .::::::: ::::: :::::	GUUGAAUUUC-UCUCCAAUUUC	Cleavage
ath-miR2933b	Cla97C02G049610	4.5	-1	1	22	1213	1234	GAAAUCGGAGAGGAAAUUCGCC	::::::::::.. ::::	AAGAAAUUUCCUCUUUCAUUUG	Cleavage
ath-miR2933b	Cla97C10G203600	4.5	-1	1	22	3	23	GAAAUCGGAGAGGAAAUUCGCC	: .::::::: ::::: :::::	GUUGAAUUUC-UCUCCAAUUUC	Cleavage
ath-miR2934-5p	Cla97C09G164230	4.5	-1	1	21	1110	1130	UCUUUCUGCAAACGCCUUGGA	:.::.:: ::..::::::	UGGAGGGUGUGUGUGGAAAGA	Translation
ath-miR2937	Cla97C02G049630	4.5	-1	1	21	1843	1863	AUAAGAGCUGUUGAAGGAGUC	::.. ::.::. :::::::	AUCUUUCUCGACGACUCUUAU	Cleavage
ath-miR3440b-3p	Cla97C09G164230	4.5	-1	1	21	221	241	UGGAUUGGUCAAGGGAAGCGU	.::::: ::.:::.::.:	AGUUUUCCCAUGGCCAGUCUA	Cleavage
ath-miR3440b-5p	Cla97C03G056640	4.5	-1	1	21	1630	1649	UUUUCUUGGCCCAUCCACUUC	.:::::::: ::::::::	UUGGUGGAUGG-CCAAGAAAU	Translation
ath-miR393a-5p	Cla97C03G056640	4.5	-1	1	22	870	891	UCCAAAGGGAUCGCAUUGAUCC	:: .::.:::..:: ::::	AACUCCGUGUGAUUUCUAUGGA	Cleavage
ath-miR393b-5p	Cla97C03G056640	4.5	-1	1	22	870	891	UCCAAAGGGAUCGCAUUGAUCC	:: .::.:::..:: ::::	AACUCCGUGUGAUUUCUAUGGA	Cleavage
ath-miR394a	Cla97C08G149390	4.5	-1	1	20	1209	1228	UUGGCAUUCUGUCCACCUCC	::: :: :::::.: ::::	UGAGAUGAACAGAGUUCCAA	Cleavage
ath-miR394b-5p	Cla97C08G149390	4.5	-1	1	20	1209	1228	UUGGCAUUCUGUCCACCUCC	::: :: :::::.: ::::	UGAGAUGAACAGAGUUCCAA	Cleavage
ath-miR396a-5p	Cla97C10G204740	4.5	-1	1	21	2245	2265	UUCCACAGCUUUCUUGAACUG	:: :.:::::::. :::::	GAGGUUAAGAAAGUGGUGGAU	Cleavage
ath-miR396b-3p	Cla97C03G056560	4.5	-1	1	21	798	818	GCUCAAGAAAGCUGUGGGAAA	:::.: ::::.::: :::.:.	UUUUCAACAGUUUUAUUGGGU	Cleavage
ath-miR396b-5p	Cla97C10G204740	4.5	-1	1	21	2245	2265	UUCCACAGCUUUCUUGAACUU	.:: :.:::::::. :::::	GAGGUUAAGAAAGUGGUGGAU	Cleavage
ath-miR397a	Cla97C10G204740	4.5	-1	1	21	488	508	UCAUUGAGUGCAGCGUUGAUG	::::::: .:: ::::::::	CAUCAACUUUGAUCUCAAUGA	Translation
ath-miR397a	Cla97C02G037010	4.5	-1	1	21	1581	1601	UCAUUGAGUGCAGCGUUGAUG	.::: ::: :.:::::::	CUGUAACUCUGAAUUCAAUGA	Translation
ath-miR397a	Cla97C03G057380	4.5	-1	1	21	1713	1733	UCAUUGAGUGCAGCGUUGAUG	::: :: ::.:::.::::	GCUCACAGCAGCGCUCGAUGA	Cleavage
ath-miR397b	Cla97C10G204730	4.5	-1	1	21	1143	1163	UCAUUGAGUGCAUCGUUGAUG	:... ::::::::.:::.	AUUUGGAUAUGCACUCGAUGG	Cleavage
ath-miR399b	Cla97C03G056660	4.5	-1	1	21	565	585	UGCCAAAGGAGAGUUGCCCUG	::.::::.:.:::: ::.	ACAGGUAACUUUUCUUUAGCG	Cleavage
ath-miR399c-3p	Cla97C03G056660	4.5	-1	1	21	565	585	UGCCAAAGGAGAGUUGCCCUG	::.::::.:.:::: ::.	ACAGGUAACUUUUCUUUAGCG	Cleavage
ath-miR403-3p	Cla97C02G049630	4.5	-1	1	21	3623	3643	UUAGAUUCACGCACAAACUCG	: : ::: ::::::::.:.:	CCAUUUUAGGCGUGAAUUUGA	Cleavage
ath-miR403-5p	Cla97C02G037010	4.5	-1	1	22	1337	1358	UGUUUUGUGCUUGAAUCUAAUU	:: .::..::::::.::.	CUCUAAGUUUGAGCACAGAAUC	Cleavage
ath-miR406	Cla97C02G049620	4.5	-1	1	21	835	855	UAGAAUGCUAUUGUAAUCCAG	.:::: :::.::.:..::.:	UUGGAGUACGAUGGUGUUUUC	Cleavage
ath-miR406	Cla97C09G178620	4.5	-1	1	21	702	722	UAGAAUGCUAUUGUAAUCCAG	:::. :::::::: :::.:	AUGGGCUACAAUAGGAUUUUC	Cleavage
ath-miR406	Cla97C10G204750	4.5	-1	1	21	751	771	UAGAAUGCUAUUGUAAUCCAG	:::::: :.::.: :::.:.	AUGGAUUUCGAUGGAAUUUUG	Cleavage
ath-miR407	Cla97C02G027920	4.5	-1	1	21	354	374	UUUAAAUCAUAUACUUUUGGU	:. :::::::::::: :::	CCUCAAAGUAUAUGAUGGAAA	Cleavage
ath-miR414	Cla97C01G006970	4.5	-1	1	21	2306	2326	UCAUCUUCAUCAUCAUCGUCA	::. :: :.::.::::::::	UGGGGAAGGUGGUGAAGAUGU	Cleavage
ath-miR414	Cla97C03G063920	4.5	-1	1	21	2181	2201	UCAUCUUCAUCAUCAUCGUCA	: .:.:::::.:::::. ::	AGUUGGUGAUGGUGAAGGAGA	Cleavage
ath-miR414	Cla97C10G191710	4.5	-1	1	21	600	620	UCAUCUUCAUCAUCAUCGUCA	: :::::::: ::: :::.	GAAAGAUGAUGAAGAAUAUGG	Cleavage
ath-miR415	Cla97C03G056610	4.5	-1	1	21	44	64	AACAGAGCAGAAACAGAACAU	:.::: :.:::::::::	ACCAUUUGUCUUUGCUCUGUU	Cleavage
ath-miR416	Cla97C01G006950	4.5	-1	1	21	356	376	GGUUCGUACGUACACUGUUCA	:::::::: . :.::::.:	CCAACAGUGUUUCUGCGAAUC	Translation
ath-miR417	Cla97C02G049630	4.5	-1	1	21	2903	2923	GAAGGUAGUGAAUUUGUUCGA	:::::::. .:::::::	CGCCACAAAUUUUUUACCUUC	Cleavage
ath-miR417	Cla97C10G205700	4.5	-1	1	21	663	683	GAAGGUAGUGAAUUUGUUCGA	: :::::: ::::: :.:::	ACCAACAAAGUCACUCCUUUC	Cleavage
ath-miR4221	Cla97C08G156750	4.5	-1	1	22	1400	1421	UUUUCCUCUGUUGAAUUCUUGC	.:::.::::. ::: ::.::	AAGAGAGUUCAGAAGAAGAGAA	Translation
ath-miR4221	Cla97C03G057380	4.5	-1	1	22	1643	1664	UUUUCCUCUGUUGAAUUCUUGC	: :.::. :::.:::::::..	GGAGGAGGCCAAUAGAGGAAGG	Cleavage
ath-miR4221	Cla97C04G074640	4.5	-1	1	22	848	869	UUUUCCUCUGUUGAAUUCUUGC	::::: :::::.:::.::	AAAAGAAGAAAACAGGGGAGAA	Cleavage
ath-miR4228-3p	Cla97C10G203600	4.5	-1	1	21	617	637	UCGGAUGCGAAACGGUGGUGU	: :.: .:::::: .::.:::	AAAUCUUCGUUUCUUAUUCGA	Cleavage
ath-miR4239	Cla97C03G063930	4.5	-1	1	21	1588	1608	UUUGUUAUUUUCGCAUGCUCC	::..: .:::.::::..:.	AAAGUGUUUGAAGAUAAUGAG	Cleavage
ath-miR4239	Cla97C03G056600	4.5	-1	1	21	76	96	UUUGUUAUUUUCGCAUGCUCC	: ::: ::.::::.:::.	AAAUCAUACGGAAAUGACAGC	Cleavage
ath-miR4243	Cla97C08G145550	4.5	-1	1	21	53	73	UUGAAAUUGUAGAUUUCGUAC	:.: .: ::::::::::.:	UUGCAGAUUCUACAAUUUUAU	Cleavage
ath-miR4243	Cla97C11G221610	4.5	-1	1	21	2045	2065	UUGAAAUUGUAGAUUUCGUAC	:: :: :: .::::::::.	UCACUAAUUCAGCAAUUUCAG	Translation
ath-miR426	Cla97C03G056540	4.5	-1	1	21	1600	1620	UUUUGGAAAUUUGUCCUUACG	:::::.:::: :: ::::	UAUAAGGGCAAACUUACAAAU	Cleavage
ath-miR426	Cla97C10G204740	4.5	-1	1	21	2020	2040	UUUUGGAAAUUUGUCCUUACG	:.:: ....::::.::::.	AAUGAGAGUGGAUUUUCAAAG	Cleavage
ath-miR447a.2-3p	Cla97C06G127030	4.5	-1	1	21	256	276	UAUGGAAGAAAUUGUAGUAUU	:::::.::::::::. :	UCCACUACGAUUUCUUCUUUU	Cleavage
ath-miR5012	Cla97C03G056690	4.5	-1	1	21	1711	1731	UUUUACUGCUACUUGUGUUCC	::: : :: :::::::::::	GGACAAGAAAUAGCAGUAAAA	Cleavage
ath-miR5014a-3p	Cla97C08G156750	4.5	-1	1	21	1045	1065	UUGUACAAAUUUAAGUGUACG	:.:::: :::::::.::.	UUUGCACUCCAAUUUGUGCAG	Cleavage
ath-miR5017-5p	Cla97C04G074640	4.5	-1	1	21	1326	1346	AUUUGUUACUAAUUUGGAAUG	::::..::::.: ::::.:	AAUUCUGAAUUGGGAACAGAG	Cleavage
ath-miR5017-5p	Cla97C05G096250	4.5	-1	1	21	1258	1278	AUUUGUUACUAAUUUGGAAUG	:::..::::.: .:::::	GCUUCUGAAUUGGAGACAAAG	Cleavage
ath-miR5017-5p	Cla97C03G055350	4.5	-1	1	21	1255	1275	AUUUGUUACUAAUUUGGAAUG	:: :::::.:::.:: ::	CUAUCGAAAUUGGUAGCAUAU	Cleavage
ath-miR5018	Cla97C03G063930	4.5	-1	1	24	375	398	UUAAAGCUCCACCAUGAGUCCAAU	::.:::: :::::::::	AAAACUCUUAUGGGAGAGCUUUAA	Translation
ath-miR5019	Cla97C09G164230	4.5	-1	1	21	1391	1411	UGUUGGGAAAGAAAAACUCUU	.::::: ::::::::. .::	GAGAGUAUUUCUUUCUGGACC	Cleavage
ath-miR5020b	Cla97C06G127030	4.5	-1	1	21	275	295	AUGGCAUGAAAGAAGGUGAGA	:.::: :::::::..::.. :	UUUCAACUUCUUUUGUGUUCU	Cleavage
ath-miR5020c	Cla97C08G149390	4.5	-1	1	21	146	166	UGGCAUGGAAGAAGGUGAGAC	.:: .:::::::::: ..:	AAUUCCUCUUCUUCCAUUUUA	Cleavage
ath-miR5021	Cla97C03G056690	4.5	-1	1	20	123	142	UGAGAAGAAGAAGAAGAAAA	::::::::::::::.	UCCACUUCUUCUUCUUCUUU	Cleavage
ath-miR5021	Cla97C02G049620	4.5	-1	1	20	26	45	UGAGAAGAAGAAGAAGAAAA	:: :::: ::::::::.:	AUUCCUUCAACUUCUUCUUA	Translation
ath-miR5021	Cla97C02G049630	4.5	-1	1	20	1313	1333	UGAGAA-GAAGAAGAAGAAAA	::::::::: ::: ::::::	AUUUCUUCUUAUUCCUUCUCA	Translation
ath-miR5021	Cla97C02G049600	4.5	-1	1	20	42	61	UGAGAAGAAGAAGAAGAAAA	::: ::::::.:::::. :	UUUGCUUCUUUUUCUUUCCC	Cleavage
ath-miR5021	Cla97C08G149390	4.5	-1	1	20	235	254	UGAGAAGAAGAAGAAGAAAA	::::: .:::::. ::::	CUUUCUCUUUCUUUCUCUCC	Cleavage
ath-miR5021	Cla97C03G057380	4.5	-1	1	20	36	55	UGAGAAGAAGAAGAAGAAAA	::: : :::::::::.::	UUUCCCCCUUCUUCUUUUCU	Cleavage
ath-miR5628	Cla97C07G131180	4.5	-1	1	21	402	422	GAAAUAGCGAAGAUAUGAUUA	::: :::.::::::::.::	UAACCAUGUCUUCGCUGUUGA	Cleavage
ath-miR5631	Cla97C03G063920	4.5	-1	1	21	179	199	UGGCAGGAAAGACAUAAUUUU	: ::: ::::.::::.: .:.	AUAAUCAUGUUUUUCUUCUCG	Cleavage
ath-miR5632-5p	Cla97C05G086480	4.5	-1	1	21	1134	1154	UUGAUUCUCUUAUCCAACUGU	.:: ::::: :::.:.::..:	GCAAUUGGAGAAGGGGAUUGA	Cleavage
ath-miR5633	Cla97C03G063920	4.5	-1	1	21	680	700	UAUGAUCAUCAGAAAACAGUG	: :: :::.:::::: :::.	AAGUGAUUUUUGAUGAACAUG	Cleavage
ath-miR5634	Cla97C03G063920	4.5	-1	1	21	202	222	AGGGACUUUGUGAAUUUAGGG	..:.. ::.::::::: :::	AUUUGGUUUUACAAAGUACCU	Cleavage
ath-miR5639-5p	Cla97C10G204750	4.5	-1	1	21	32	52	UAGUCCACUGUGGUCUAAGGC	.:::. :::::::: :.::	UUCUUGCACCACAGUCGGCUU	Cleavage
ath-miR5640	Cla97C03G056690	4.5	-1	1	21	141	161	UGAGAGAAGGAAUUAGAUUCA	::.:: ::.::::::::	UUCAUUUACUUUCUUCUCUCC	Cleavage
ath-miR5640	Cla97C02G049630	4.5	-1	1	21	3544	3564	UGAGAGAAGGAAUUAGAUUCA	:::: :::::::::: :	UUCAUCUUAUUCCUUCUCACU	Cleavage
ath-miR5640	Cla97C10G205710	4.5	-1	1	21	1898	1918	UGAGAGAAGGAAUUAGAUUCA	.: : :::::.::::.:..	AAGACCAAAUUCUUUCUUUUG	Cleavage
ath-miR5641	Cla97C08G149390	4.5	-1	1	21	189	209	UGGAAGAAGAUGAUAGAAUUA	: : ::::::::::::.	UUCUCCGAUCAUCUUCUUCUU	Cleavage
ath-miR5641	Cla97C02G049610	4.5	-1	1	21	38	57	UGGAAGAAGAUGAUAGAAUUA	:::: :: ::::::::::	UUCUUCU-UCUUCUUCUUCCA	Translation
ath-miR5645a	Cla97C10G204750	4.5	-1	1	20	1464	1483	AUUUGAGUCAUGUCGUUAAG	.:::.:::.. ::.:::::	UUUAGCGAUGGGAUUCAAAA	Translation
ath-miR5645b	Cla97C10G204750	4.5	-1	1	20	1464	1483	AUUUGAGUCAUGUCGUUAAG	.:::.:::.. ::.:::::	UUUAGCGAUGGGAUUCAAAA	Translation
ath-miR5645d	Cla97C10G204750	4.5	-1	1	20	1464	1483	AUUUGAGUCAUGUCGUUAAG	.:::.:::.. ::.:::::	UUUAGCGAUGGGAUUCAAAA	Translation
ath-miR5645e	Cla97C10G204750	4.5	-1	1	20	1464	1483	AUUUGAGUCAUGUCGUUAAG	.:::.:::.. ::.:::::	UUUAGCGAUGGGAUUCAAAA	Translation
ath-miR5645f	Cla97C10G204750	4.5	-1	1	20	1464	1483	AUUUGAGUCAUGUCGUUAAG	.:::.:::.. ::.:::::	UUUAGCGAUGGGAUUCAAAA	Translation
ath-miR5646	Cla97C02G049630	4.5	-1	1	20	2813	2832	GUUCGAGGCACGUUGGGAGG	::.::::: ::.::. :::	GCUUCCAACUUGUCUUCAAC	Translation
ath-miR5648-5p	Cla97C05G090690	4.5	-1	1	22	1845	1865	UUUGGAAAUAUUUGGCUUGACU	.: ::::. ..::::::::::	GGACAAGU-GGAUAUUUCCAAC	Cleavage
ath-miR5649a	Cla97C05G097990	4.5	-1	1	21	1634	1654	AUUGAAUAUGUUGGUUACUAU	.::::: ::: :::.:::: :	GUAGUAUCCAUCAUGUUCACU	Translation
ath-miR5649a	Cla97C08G145550	4.5	-1	1	21	1027	1047	AUUGAAUAUGUUGGUUACUAU	: :: :::.::.. :::.:::	ACAGCAACUAAUGGAUUUAAU	Cleavage
ath-miR5649b	Cla97C05G097990	4.5	-1	1	21	1634	1654	AUUGAAUAUGUUGGUUACUAU	.::::: ::: :::.:::: :	GUAGUAUCCAUCAUGUUCACU	Translation
ath-miR5649b	Cla97C08G145550	4.5	-1	1	21	1027	1047	AUUGAAUAUGUUGGUUACUAU	: :: :::.::.. :::.:::	ACAGCAACUAAUGGAUUUAAU	Cleavage
ath-miR5650	Cla97C10G200530	4.5	-1	1	21	299	319	UUGUUUUGGAUCUUAGAUACA	::.::.:::::.:..:..	UUAAUUUAGGAUCCGAGGCGG	Cleavage
ath-miR5652	Cla97C10G200530	4.5	-1	1	21	223	243	UUGAAUGUGAAUGAAUCGGGC	:..::: ::.::.::: :::.	GUUCGAGUCGUUUACAAUCAG	Cleavage
ath-miR5653	Cla97C09G178610	4.5	-1	1	24	1864	1886	UGGGUUGAGUUGAGUUGAGUUGGC	::: :::: ::::::::: :::	UCCACAUCAA-UCAACUCAAACCA	Cleavage
ath-miR5654-5p	Cla97C01G022240	4.5	-1	1	20	908	927	AUAAAUCCCAACAUCUUCCA	:..::: :::::.:::.:	GUGGGGAUUUUGGGGUUUGU	Cleavage
ath-miR5655	Cla97C04G074640	4.5	-1	1	21	878	898	AAGUAGACACAUAAGAAGGAG	.:::: .:::::::::::.	UUCCUGUUUAUGUGUCUAUAA	Cleavage
ath-miR5658	Cla97C02G027880	4.5	-1	1	21	2396	2416	AUGAUGAUGAUGAUGAUGAAA	::.::.:: :::::.:: :	AGUCGUCGUCUUCAUCGUCUU	Translation
ath-miR5658	Cla97C05G096250	4.5	-1	1	21	1290	1310	AUGAUGAUGAUGAUGAUGAAA	:..:::::. :.:.:::.:	GGUUGUCAUCGGCGUUAUCGU	Translation
ath-miR5659	Cla97C03G056630	4.5	-1	1	23	405	427	CGAUGAAGGUCUUUGGAACGGUA	:.:::.::..:::: ::::.	CUCUGUUUCAGGGACCGUCAUUU	Cleavage
ath-miR5659	Cla97C10G204730	4.5	-1	1	23	1505	1527	CGAUGAAGGUCUUUGGAACGGUA	:::: :::::..:::::	UGGGGUUCAAAAGAUUUUCAUAU	Cleavage
ath-miR5997	Cla97C03G056590	4.5	-1	1	21	1637	1657	UGAAACCAAGUAGCUAAAUAG	.:.: ::::.::::::::.	UUGUCAAGCUGCUUGGUUUUU	Cleavage
ath-miR5997	Cla97C03G056640	4.5	-1	1	21	692	712	UGAAACCAAGUAGCUAAAUAG	::: :: ::::::::::	UUUAUUAUCUCCUUGGUUUCA	Translation
ath-miR5997	Cla97C02G049630	4.5	-1	1	21	3857	3877	UGAAACCAAGUAGCUAAAUAG	.:: . ::.:::::::::	UAGUUCGACUGCUUGGUUUCU	Cleavage
ath-miR5997	Cla97C02G049610	4.5	-1	1	21	1712	1732	UGAAACCAAGUAGCUAAAUAG	.:: : .::::::::::.	UGGUUCAAUUACUUGGUUUUU	Cleavage
ath-miR5998a	Cla97C10G200450	4.5	-1	1	21	647	667	ACAGUUUGUGUUUUGUUUUGU	::::::::.:: :: :::::	ACAAAACAGAAGACCAACUGA	Translation
ath-miR5998a	Cla97C02G049630	4.5	-1	1	21	3881	3901	ACAGUUUGUGUUUUGUUUUGU	:..::. :.::::::.: :::	AUGAAGGAGAACACAGAAUGU	Cleavage
ath-miR5998a	Cla97C05G086480	4.5	-1	1	21	1338	1358	ACAGUUUGUGUUUUGUUUUGU	::::::.:.:: :::. ::	GGAAAACAGAGCAAAAAUGGU	Cleavage
ath-miR5998b	Cla97C10G200450	4.5	-1	1	21	647	667	ACAGUUUGUGUUUUGUUUUGU	::::::::.:: :: :::::	ACAAAACAGAAGACCAACUGA	Translation
ath-miR5998b	Cla97C02G049630	4.5	-1	1	21	3881	3901	ACAGUUUGUGUUUUGUUUUGU	:..::. :.::::::.: :::	AUGAAGGAGAACACAGAAUGU	Cleavage
ath-miR5998b	Cla97C05G086480	4.5	-1	1	21	1338	1358	ACAGUUUGUGUUUUGUUUUGU	::::::.:.:: :::. ::	GGAAAACAGAGCAAAAAUGGU	Cleavage
ath-miR773b-3p	Cla97C07G131180	4.5	-1	1	21	628	648	UUUGAUUCCAGCUUUUGUCUC	:.::.:: .:::::: :::	AUGGCAGAACUUGGAAUGAAA	Cleavage
ath-miR773b-3p	Cla97C05G090690	4.5	-1	1	21	2474	2494	UUUGAUUCCAGCUUUUGUCUC	:: .::.::: :.:::::.	UUGAGGAAGGCUUGGAUCAAG	Cleavage
ath-miR774b-5p	Cla97C03G056600	4.5	-1	1	21	124	144	UGAGAUGAAGAUAUGGGUGAU	: .::::: ::.:: ::.:::	AGUACCCAGAUUUUAAUUUCA	Cleavage
ath-miR776	Cla97C03G057380	4.5	-1	1	21	1459	1479	UCUAAGUCUUCUAUUGAUGUU	.:.:: :::.::::.:: .::	GAUAUGAAUGGAAGGCUAGGA	Cleavage
ath-miR778	Cla97C05G090690	4.5	-1	1	21	1638	1658	UGGCUUGGUUUAUGUACACCG	:::::.::::: :::::	AAGUGUAUAUAAAGGAAGCCU	Cleavage
ath-miR8165	Cla97C02G049620	4.5	-1	1	21	1138	1158	AAUGGAGGCAAGUGUGAAGGA	::::::. .:::..::::::	UCCUUCGAUUUUGUUUCCAUU	Cleavage
ath-miR8165	Cla97C03G056520	4.5	-1	1	21	1521	1541	AAUGGAGGCAAGUGUGAAGGA	:::: :.:::::: .:::	AAAUUCAGAUUUGCCUAUAUU	Cleavage
ath-miR8165	Cla97C03G056540	4.5	-1	1	21	1500	1520	AAUGGAGGCAAGUGUGAAGGA	:::: :.:::::: .:::	AAGUUCAGAUUUGCCUGUAUU	Cleavage
ath-miR8170-3p	Cla97C03G063930	4.5	-1	1	21	382	402	UUGCUUAAAGAUUUUCUAUGU	.::.:.:.: :::::: :::	UUAUGGGAGAGCUUUAAACAA	Translation
ath-miR8172	Cla97C10G200460	4.5	-1	1	21	564	584	AUGGAUCAUCUAGAUGGAGAU	.:.:::::.:.: :::..:	UCUUUCAUCUGGGUUAUCUGU	Cleavage
ath-miR8174	Cla97C08G145550	4.5	-1	1	21	1776	1797	AUGUGUAUAGGGAA-GCUAAUC	::.:: :::..:.:::.:::	ACUUGGCCUUCUUUGUACGCAU	Cleavage
ath-miR8179	Cla97C03G056630	4.5	-1	1	21	1427	1447	UGACUGCAUUAACUUGAUCGU	:.::: :::: :::: :::.:	AUGAUAAAGUGAAUGAAGUUA	Translation
ath-miR8181	Cla97C10G200530	4.5	-1	1	20	173	192	UGGGGGUGGGGGGGUGACAG	::: ::::::::.:::	ACGUCCGCCCCCCACUCCCU	Cleavage
ath-miR825	Cla97C08G151530	4.5	-1	1	21	1827	1847	UUCUCAAGAAGGUGCAUGAAC	: ::: .:::::: ::::.:	GAUCACAUACCUUCAUGAGGA	Cleavage
ath-miR826b	Cla97C02G049610	4.5	-1	1	21	1798	1818	UGGUUUUGGACACGUGAAAAU	::::.. :::.::::.:::	CUUUUUGGUUGUUCAAAGCCA	Cleavage
ath-miR829-3p.2	Cla97C03G056690	4.5	-1	1	21	699	719	CAAAUUAAAGCUUCAAGGUAG	.: ::::::: :.:::::	AAUUCCUGAAGCUGUGAUUUG	Cleavage
ath-miR829-3p.2	Cla97C03G056660	4.5	-1	1	21	600	620	CAAAUUAAAGCUUCAAGGUAG	.: ::::::: :.:::::	UAUUCCUGAAGCUGUGAUUUG	Cleavage
ath-miR829-5p	Cla97C10G203600	4.5	-1	1	21	2103	2123	ACUUUGAAGCUUUGAUUUGAA	:: .:::: ::::::::.:	GUCCGAUCACAGCUUCAAGGG	Cleavage
ath-miR830-5p	Cla97C05G096250	4.5	-1	1	22	1916	1937	UCUUCUCCAAAUAGUUUAGGUU	:::.: .:::::::..::	UGGCUAGAACGUUUGGAGGGGA	Cleavage
ath-miR832-3p	Cla97C02G027920	4.5	-1	1	21	280	300	UUGAUUCCCAAUCCAAGCAAG	:::.::::.::: ::::.:	GUUGUUUGGGUUGCCAAUCGA	Cleavage
ath-miR832-3p	Cla97C01G006950	4.5	-1	1	21	1805	1825	UUGAUUCCCAAUCCAAGCAAG	:::::::: :::: ::.:	AAUGCUUGGAAUGGGUAUUAC	Translation
ath-miR832-3p	Cla97C07G139420	4.5	-1	1	21	1770	1792	UUGAUUCCCAAUCC--AAGCAAG	::.:: :::::::::: :::	UCUGUUUCUGGAUUGGGAAACAA	Cleavage
ath-miR832-5p	Cla97C08G151530	4.5	-1	1	21	2489	2509	UGCUGGGAUCGGGAAUCGAAA	:.::::::.:.: :::::	ACUUGAUUCCUGGUGGCAGCA	Cleavage
ath-miR833a-3p	Cla97C03G056520	4.5	-1	1	22	821	841	UAGACCGAUGUCAACAAACAAG	:::::::: :::::::: :	CCGGUUUGUUG-CAUCGGUCCA	Translation
ath-miR836	Cla97C02G049630	4.5	-1	1	24	4156	4179	UCCUGUGUUUCCUUUGAUGCGUGG	::::.::::: :: ::::	ACAGCAAUCAGAGGAACCAAAGGA	Cleavage
ath-miR836	Cla97C02G049630	4.5	-1	1	24	1927	1950	UCCUGUGUUUCCUUUGAUGCGUGG	::: .:::::.:: ::::	ACAGCAAUCCGAGGAAGCAAAGGA	Cleavage
ath-miR837-5p	Cla97C05G096250	4.5	-1	1	21	1537	1557	AUCAGUUUCUUGUUCGUUUCA	::.:.:.::::::::.::	GGAGAUGGACAAGAAAUUGCA	Cleavage
ath-miR837-5p	Cla97C03G055350	4.5	-1	1	21	693	713	AUCAGUUUCUUGUUCGUUUCA	:.: ::.:::::::: ::	CAAGAGGAGCAAGAAACGGAG	Cleavage
ath-miR838	Cla97C07G131180	4.5	-1	1	21	1244	1264	UUUUCUUCUACUUCUUGCACA	:::.:::::: :::: ..::	GGUGUAAGAAGGAGAAAGGAA	Translation
ath-miR838	Cla97C09G178030	4.5	-1	1	21	1695	1715	UUUUCUUCUACUUCUUGCACA	:::::: :::::::::	CCAUGAAGAAGAAGAAGAAAA	Translation
ath-miR838	Cla97C03G056690	4.5	-1	1	21	1832	1853	UUUUCUUCUACUUCU-UGCACA	:::: .:::: ::::::.::	GUUGCAUGGAAGGAGAAGAGAA	Translation
ath-miR840-3p	Cla97C10G205710	4.5	-1	1	21	1075	1095	UUGUUUAGGUCCCUUAGUUUC	: ::: ::::::..:::: :	GCAACAAAGGGAUUUAAAGAC	Cleavage
ath-miR843	Cla97C03G056590	4.5	-1	1	21	1387	1407	UUUAGGUCGAGCUUCAUUGGA	.:::::.:.:.:..:: ::	GGUAAUGAGGUUUGGUCUCAA	Cleavage
ath-miR846-3p	Cla97C03G057380	4.5	-1	1	21	80	100	UUGAAUUGAAGUGCUUGAAUU	::::: .::::::::: :	UCUUCAAUGGCUUCAAUUCCA	Cleavage
ath-miR847	Cla97C02G029710	4.5	-1	1	21	963	983	UCACUCCUCUUCUUCUUGAUG	.:.:::::::::::: :	UUAUAGGAAGAAGAGGAGAGU	Cleavage
ath-miR851-5p	Cla97C05G096250	4.5	-1	1	21	219	239	UCUCGGUUCGCGAUCCACAAG	: : :::.:::: ::: ::::	CGUUUGGGUCGCCAACAGAGA	Cleavage
ath-miR857	Cla97C09G164230	4.5	-1	1	21	468	488	UUUUGUAUGUUGAAGGUGUAU	.:: :::::: :: :::::	CGGCAGCUUCAAAAUUCAAAA	Cleavage
ath-miR858a	Cla97C03G057380	4.5	-1	1	21	1024	1044	UUUCGUUGUCUGUUCGACCUU	:::::. :.::::::::	GAAAUCGAAUCGGCAACGAAA	Translation
ath-miR858a	Cla97C06G127030	4.5	-1	1	21	1259	1279	UUUCGUUGUCUGUUCGACCUU	:::::: ::.:::.:::	GGUGUCGAAAAGGCAAUGAAU	Cleavage
ath-miR858a	Cla97C09G178030	4.5	-1	1	21	1740	1760	UUUCGUUGUCUGUUCGACCUU	..:::.: :..::::: :::.	GGGGUUGUAUGGACAAGGAAG	Cleavage
ath-miR859	Cla97C07G139420	4.5	-1	1	21	1405	1425	UCUCUCUGUUGUGAAGUCAAA	::::: :.::::::::. :	AUUGACGACGCAACAGAGGAA	Cleavage
ath-miR861-5p	Cla97C08G156750	4.5	-1	1	21	98	117	CCUUGGAGAAAUAUGCGUCAA	:::. ::: :::::::::.::	UUGG-GCAGAUUUCUCCAGGG	Cleavage
ath-miR863-5p	Cla97C10G191750	4.5	-1	1	21	2055	2075	UUAUGUCUUGUUGAUCUCAAU	:::: :::: :::::::.:	UUUGAAAUCACAAAGACAUGA	Translation
ath-miR865-5p	Cla97C09G164230	4.5	-1	1	21	279	299	AUGAAUUUGGAUCUAAUUGAG	::::::.:.::. :::: ::	AUCAAUUGGGUCUCAAUUAAU	Cleavage
ath-miR865-5p	Cla97C01G006970	4.5	-1	1	21	2006	2026	AUGAAUUUGGAUCUAAUUGAG	::::.:.:.:.:::::.	UGAAAUUGGGUUCGAAUUCGA	Cleavage
ath-miR865-5p	Cla97C10G204740	4.5	-1	1	21	1277	1297	AUGAAUUUGGAUCUAAUUGAG	...::::: :::::::: :	GCUGGUUAGAGCCAAAUUCUU	Translation
ath-miR865-5p	Cla97C01G006950	4.5	-1	1	21	1979	1999	AUGAAUUUGGAUCUAAUUGAG	:::: :.:.:::::::.	UGAAAUUCGGUUCAAAUUCGA	Cleavage
ath-miR870-3p	Cla97C06G127030	4.5	-1	1	21	1261	1281	UAAUUUGGUGUUUCUUCGAUC	.::::: :..:: ..:::::	UGUCGAAAAGGCAAUGAAUUA	Cleavage
ath-miR870-3p	Cla97C03G056520	4.5	-1	1	21	2271	2291	UAAUUUGGUGUUUCUUCGAUC	: ::::::. :.:::.::.	UUUGGAAGAAGGAUCAAGUUG	Translation
ath-miR870-3p	Cla97C03G056590	4.5	-1	1	21	175	195	UAAUUUGGUGUUUCUUCGAUC	::: : :.::::::::::	AAUCCUAAAGACACCAAAUUU	Cleavage
ath-miR870-5p	Cla97C03G056610	4.5	-1	1	21	2017	2037	AAGAACAUCAAAUUAGAAUGU	::::: ::: :::::::. :	UCAUUCAAAUCUGAUGUUUAU	Translation
ath-miR870-5p	Cla97C07G139420	4.5	-1	1	21	1125	1145	AAGAACAUCAAAUUAGAAUGU	:: :::: :::::::::	CUCUUGUAAUGUGAUGUUCUA	Translation
ath-miR156a-5p	Cla97C03G063920	5	-1	1	20	14	33	UGACAGAAGAGAGUGAGCAC	:::.:. . .::::::::.:	GUGUUUCUCUUCUUCUGUUA	Cleavage
ath-miR156a-5p	Cla97C09G178030	5	-1	1	20	84	103	UGACAGAAGAGAGUGAGCAC	: ::: .:::::::: ::	UUUCUCCUUCUCUUCUUUCC	Cleavage
ath-miR156b-5p	Cla97C03G063920	5	-1	1	20	14	33	UGACAGAAGAGAGUGAGCAC	:::.:. . .::::::::.:	GUGUUUCUCUUCUUCUGUUA	Cleavage
ath-miR156b-5p	Cla97C09G178030	5	-1	1	20	84	103	UGACAGAAGAGAGUGAGCAC	: ::: .:::::::: ::	UUUCUCCUUCUCUUCUUUCC	Cleavage
ath-miR156c-5p	Cla97C03G063920	5	-1	1	20	14	33	UGACAGAAGAGAGUGAGCAC	:::.:. . .::::::::.:	GUGUUUCUCUUCUUCUGUUA	Cleavage
ath-miR156c-5p	Cla97C09G178030	5	-1	1	20	84	103	UGACAGAAGAGAGUGAGCAC	: ::: .:::::::: ::	UUUCUCCUUCUCUUCUUUCC	Cleavage
ath-miR156d-3p	Cla97C09G178610	5	-1	1	23	1697	1720	GCUCACUCUCUUUUU-GUCAUAAC	:::::. ::::::::. ::::.	AGUAUGAUGAAAAAGAGGCUGAGU	Cleavage
ath-miR156d-3p	Cla97C02G049600	5	-1	1	23	2261	2283	GCUCACUCUCUUUUUGUCAUAAC	.:::.: .:::::::::.	GGAGUGAUAUGAAGAGAGUGGAG	Cleavage
ath-miR156d-3p	Cla97C08G151530	5	-1	1	23	2189	2211	GCUCACUCUCUUUUUGUCAUAAC	::::::::.: .:::.:.	UUGUUGACAAAAGGCUGGUGGGU	Cleavage
ath-miR156d-5p	Cla97C03G063920	5	-1	1	20	14	33	UGACAGAAGAGAGUGAGCAC	:::.:. . .::::::::.:	GUGUUUCUCUUCUUCUGUUA	Cleavage
ath-miR156d-5p	Cla97C09G178030	5	-1	1	20	84	103	UGACAGAAGAGAGUGAGCAC	: ::: .:::::::: ::	UUUCUCCUUCUCUUCUUUCC	Cleavage
ath-miR156e	Cla97C03G063920	5	-1	1	20	14	33	UGACAGAAGAGAGUGAGCAC	:::.:. . .::::::::.:	GUGUUUCUCUUCUUCUGUUA	Cleavage
ath-miR156e	Cla97C09G178030	5	-1	1	20	84	103	UGACAGAAGAGAGUGAGCAC	: ::: .:::::::: ::	UUUCUCCUUCUCUUCUUUCC	Cleavage
ath-miR156f-5p	Cla97C03G063920	5	-1	1	20	14	33	UGACAGAAGAGAGUGAGCAC	:::.:. . .::::::::.:	GUGUUUCUCUUCUUCUGUUA	Cleavage
ath-miR156f-5p	Cla97C09G178030	5	-1	1	20	84	103	UGACAGAAGAGAGUGAGCAC	: ::: .:::::::: ::	UUUCUCCUUCUCUUCUUUCC	Cleavage
ath-miR156g	Cla97C09G178030	5	-1	1	20	84	103	CGACAGAAGAGAGUGAGCAC	: ::: .:::::::: ::	UUUCUCCUUCUCUUCUUUCC	Cleavage
ath-miR156g	Cla97C04G074670	5	-1	1	20	2015	2034	CGACAGAAGAGAGUGAGCAC	::: : ::: ::::::::	UUGCGGAGUCUAUUCUGUCG	Cleavage
ath-miR156h	Cla97C03G063920	4.5	-1	1	20	14	33	UGACAGAAGAAAGAGAGCAC	:::.:. . :::::::::.:	GUGUUUCUCUUCUUCUGUUA	Cleavage
ath-miR156h	Cla97C03G056660	5	-1	1	20	41	60	UGACAGAAGAAAGAGAGCAC	:: .:::. ::::::: :::	GUCUUCUUCUUCUUCUUUCA	Cleavage
ath-miR156i	Cla97C03G063920	5	-1	1	20	14	33	UGACAGAAGAGAGAGAGCAG	::.:. . .::::::::.:	GUGUUUCUCUUCUUCUGUUA	Cleavage
ath-miR156i	Cla97C09G178030	5	-1	1	20	84	103	UGACAGAAGAGAGAGAGCAG	.: ::: .:::::::: ::	UUUCUCCUUCUCUUCUUUCC	Cleavage
ath-miR156i	Cla97C03G063930	5	-1	1	20	1310	1329	UGACAGAAGAGAGAGAGCAG	.::. :.::: ::::::.:	UUGUGAUUUCUGUUCUGUUA	Cleavage
ath-miR156j	Cla97C03G063920	5	-1	1	20	14	33	UGACAGAAGAGAGAGAGCAC	:::.:. . .::::::::.:	GUGUUUCUCUUCUUCUGUUA	Cleavage
ath-miR156j	Cla97C09G178030	5	-1	1	20	84	103	UGACAGAAGAGAGAGAGCAC	: ::: .:::::::: ::	UUUCUCCUUCUCUUCUUUCC	Cleavage
ath-miR156j	Cla97C03G063930	5	-1	1	20	1310	1329	UGACAGAAGAGAGAGAGCAC	::. :.::: ::::::.:	UUGUGAUUUCUGUUCUGUUA	Cleavage
ath-miR157c-3p	Cla97C09G178270	5	-1	1	21	1144	1163	GCUCUCUAUACUUCUGUCACC	::.:: ::::::: ::::	UUUGGCA-AAGUAUACAGAGG	Cleavage
ath-miR158a-5p	Cla97C02G049600	5	-1	1	21	437	458	CUUUGUC-UACAAUUUUGGAAA	:::..:::::::. :.:::::	AUUCUGAAAUUGUGUGGCAAAG	Cleavage
ath-miR158a-5p	Cla97C05G096250	5	-1	1	21	1382	1402	CUUUGUCUACAAUUUUGGAAA	: .:.::. :::::.:::.:	GUCUCGAAGGUGUAGGCAAGG	Cleavage
ath-miR158a-5p	Cla97C02G049610	5	-1	1	21	1005	1025	CUUUGUCUACAAUUUUGGAAA	::::::..::::: :: ::	CUUCCAAGGUUGUAAACCAAC	Cleavage
ath-miR158a-5p	Cla97C10G204730	5	-1	1	21	2251	2271	CUUUGUCUACAAUUUUGGAAA	:::::.:::: ::....:	GAUCCAAGAUUGAAGGUGGAA	Cleavage
ath-miR158a-5p	Cla97C08G156750	5	-1	1	21	2176	2196	CUUUGUCUACAAUUUUGGAAA	: ::::.::: : :.::::	GAUGCAAAGUUGAACAUAAAG	Cleavage
ath-miR158a-5p	Cla97C03G056660	5	-1	1	21	1827	1847	CUUUGUCUACAAUUUUGGAAA	::. :.:::: ::: ::::	ACUCUUAGAUUGGAGAAAAAG	Cleavage
ath-miR159a	Cla97C05G096250	5	-1	1	21	637	657	UUUGGAUUGAAGGGAGCUCUA	:.:: : ::::::::.::.	UGGAACGGCCUUCAAUUCAGC	Cleavage
ath-miR159a	Cla97C09G178290	5	-1	1	21	1662	1682	UUUGGAUUGAAGGGAGCUCUA	::: :::::.::::: ::	AAGAAGACCCUUUAAUCCCAA	Cleavage
ath-miR159b-3p	Cla97C09G178290	5	-1	1	21	1662	1682	UUUGGAUUGAAGGGAGCUCUU	:::: :::::.::::: ::	AAGAAGACCCUUUAAUCCCAA	Cleavage
ath-miR159b-3p	Cla97C05G096250	5	-1	1	21	637	657	UUUGGAUUGAAGGGAGCUCUU	.:: : ::::::::.::.	UGGAACGGCCUUCAAUUCAGC	Cleavage
ath-miR159b-5p	Cla97C07G139420	5	-1	1	21	2392	2412	GAGCUCCUUGAAGUUCAAUGG	.::::::::::: :.::	GGGUUGAACUUCAAUGGGCGU	Cleavage
ath-miR159b-5p	Cla97C03G056540	5	-1	1	21	848	868	GAGCUCCUUGAAGUUCAAUGG	::::::.::... :::::	GGAUUGAAUUUUGGUCAGCUC	Cleavage
ath-miR159b-5p	Cla97C10G203600	5	-1	1	21	1102	1122	GAGCUCCUUGAAGUUCAAUGG	::: : : ::::::::::	GAAUUCACAUACAAGGAGCUC	Translation
ath-miR159c	Cla97C05G096250	5	-1	1	21	637	657	UUUGGAUUGAAGGGAGCUCCU	::: : ::::::::.::.	UGGAACGGCCUUCAAUUCAGC	Cleavage
ath-miR161.2	Cla97C05G086480	5	-1	1	21	1007	1027	UCAAUGCAUUGAAAGUGACUA	: :. : ::::::: :::::	CAUUUUCAUUCAAUGAAUUGA	Cleavage
ath-miR162a-3p	Cla97C09G164230	5	-1	1	21	1158	1178	UCGAUAAACCUCUGCAUCCAG	.::: ::.: .:::::: :::	UUGGCUGUAUGGGUUUAGCGA	Cleavage
ath-miR162b-3p	Cla97C09G164230	5	-1	1	21	1158	1178	UCGAUAAACCUCUGCAUCCAG	.::: ::.: .:::::: :::	UUGGCUGUAUGGGUUUAGCGA	Cleavage
ath-miR163	Cla97C02G049610	5	-1	1	24	645	668	UUGAAGAGGACUUGGAACUUCGAU	:: .. :::::: :: :.:::::	CUCCGGCUUCCAACUCGUUUUCAA	Translation
ath-miR163	Cla97C02G049630	5	-1	1	24	2808	2831	UUGAAGAGGACUUGGAACUUCGAU	:: .. :::::: :. :::::::	CUCUGGCUUCCAACUUGUCUUCAA	Translation
ath-miR163	Cla97C05G097990	5	-1	1	24	2353	2375	UUGAAGAGGACUUGGAACUUCGAU	: ::.:::::. :::::::	CGCCUAUUUUCAAGUU-UCUUCAA	Cleavage
ath-miR164a	Cla97C03G056590	5	-1	1	21	1309	1329	UGGAGAAGCAGGGCACGUGCA	:...:::. .::::::::..	AGUGUGUGUAUUGCUUCUCUG	Cleavage
ath-miR164b-5p	Cla97C03G056590	5	-1	1	21	1309	1329	UGGAGAAGCAGGGCACGUGCA	:...:::. .::::::::..	AGUGUGUGUAUUGCUUCUCUG	Cleavage
ath-miR164c-5p	Cla97C03G056590	5	-1	1	21	1309	1329	UGGAGAAGCAGGGCACGUGCG	:...:::. .::::::::..	AGUGUGUGUAUUGCUUCUCUG	Cleavage
ath-miR165a-3p	Cla97C02G049600	5	-1	1	21	849	869	UCGGACCAGGCUUCAUCCCCC	::: :::::.::::: :	UUGGGCCGAAGCUUGGUCAGU	Cleavage
ath-miR165a-5p	Cla97C08G151530	5	-1	1	21	496	516	GGAAUGUUGUCUGGAUCGAGG	:. :::::..: ::..::::.	CUGCGAUCUGGUCAGUAUUCU	Translation
ath-miR165a-5p	Cla97C11G221610	5	-1	1	21	1902	1922	GGAAUGUUGUCUGGAUCGAGG	:: : ::::: ::.:::..	UGUCAAACCAGAAAAUAUUUU	Cleavage
ath-miR165b	Cla97C02G049600	5	-1	1	21	849	869	UCGGACCAGGCUUCAUCCCCC	::: :::::.::::: :	UUGGGCCGAAGCUUGGUCAGU	Cleavage
ath-miR166a-3p	Cla97C08G156750	5	-1	1	21	521	541	UCGGACCAGGCUUCAUUCCCC	: :: ::::::: :.:::	UUGUAAGUAAGCCUGAUUCGA	Cleavage
ath-miR166a-5p	Cla97C10G200530	5	-1	1	21	1044	1064	GGACUGUUGUCUGGCUCGAGG	..:::: ::. : :::::::.	UUUCGACCCGAAGAACAGUCU	Translation
ath-miR166b-3p	Cla97C08G156750	5	-1	1	21	521	541	UCGGACCAGGCUUCAUUCCCC	: :: ::::::: :.:::	UUGUAAGUAAGCCUGAUUCGA	Cleavage
ath-miR166b-5p	Cla97C10G200530	5	-1	1	21	1044	1064	GGACUGUUGUCUGGCUCGAGG	..:::: ::. : :::::::.	UUUCGACCCGAAGAACAGUCU	Translation
ath-miR166c	Cla97C08G156750	5	-1	1	21	521	541	UCGGACCAGGCUUCAUUCCCC	: :: ::::::: :.:::	UUGUAAGUAAGCCUGAUUCGA	Cleavage
ath-miR166d	Cla97C08G156750	5	-1	1	21	521	541	UCGGACCAGGCUUCAUUCCCC	: :: ::::::: :.:::	UUGUAAGUAAGCCUGAUUCGA	Cleavage
ath-miR166e-3p	Cla97C08G156750	5	-1	1	21	521	541	UCGGACCAGGCUUCAUUCCCC	: :: ::::::: :.:::	UUGUAAGUAAGCCUGAUUCGA	Cleavage
ath-miR166f	Cla97C08G156750	5	-1	1	21	521	541	UCGGACCAGGCUUCAUUCCCC	: :: ::::::: :.:::	UUGUAAGUAAGCCUGAUUCGA	Cleavage
ath-miR166g	Cla97C08G156750	5	-1	1	21	521	541	UCGGACCAGGCUUCAUUCCCC	: :: ::::::: :.:::	UUGUAAGUAAGCCUGAUUCGA	Cleavage
ath-miR167a-3p	Cla97C10G204740	5	-1	1	21	887	907	GAUCAUGUUCGCAGUUUCACC	::: .::.:::.:: :::	AUGGAAUUUGUGAAUAUAAUC	Cleavage
ath-miR167a-5p	Cla97C02G027880	5	-1	1	21	1372	1392	UGAAGCUGCCAGCAUGAUCUA	::..::.:::: :.::.:	GUAAUUGUGUUGGCUGUUUUA	Cleavage
ath-miR167b	Cla97C02G027880	5	-1	1	21	1372	1392	UGAAGCUGCCAGCAUGAUCUA	::..::.:::: :.::.:	GUAAUUGUGUUGGCUGUUUUA	Cleavage
ath-miR167c-5p	Cla97C03G056630	5	-1	1	21	2404	2423	UAAGCUGCCAGCAUGAUCUUG	::: ::::::.::: :::::.	CAAAAUCAUGUUGG-AGCUUG	Cleavage
ath-miR167d	Cla97C02G027880	5	-1	1	22	1371	1392	UGAAGCUGCCAGCAUGAUCUGG	::..::.:::: :.::.:	CGUAAUUGUGUUGGCUGUUUUA	Cleavage
ath-miR169a-3p	Cla97C05G097990	5	-1	1	20	1508	1527	GGCAAGUUGUCCUUGGCUAC	:.:.:::::: .:.::: :	UUGGUCAAGGAGGAUUUGGC	Cleavage
ath-miR169a-3p	Cla97C03G056640	5	-1	1	20	1395	1414	GGCAAGUUGUCCUUGGCUAC	:.: :::::.::.: :::	AUGGAGAAGGAUAAUUGGCC	Cleavage
ath-miR169b-3p	Cla97C10G200450	5	-1	1	22	1728	1749	GGCAAGUUGUCCUUCGGCUACA	: ..:::::::::.: :..	AAGAAUUGAAGGACAAUUCGUU	Cleavage
ath-miR169f-3p	Cla97C03G056680	5	-1	1	21	2103	2123	GCAAGUUGACCUUGGCUCUGC	:: :::::::::.:: :	UGCGAUGCAAGGUCAAUUUUC	Cleavage
ath-miR170-3p	Cla97C03G056640	5	-1	1	21	193	215	UGAUUGAGCCGUGU--CAAUAUC	::.: : :.:.::::::::::	UAUGUCGGAAUAUGGCUCAAUCA	Cleavage
ath-miR170-5p	Cla97C02G027920	5	-1	1	21	2043	2063	UAUUGGCCUGGUUCACUCAGA	:::: :::.:.::.:.::	CCUGAUCGAAUCGGGUCGAUU	Cleavage
ath-miR171a-5p	Cla97C02G027920	5	-1	1	21	2043	2063	UAUUGGCCUGGUUCACUCAGA	:::: :::.:.::.:.::	CCUGAUCGAAUCGGGUCGAUU	Cleavage
ath-miR171b-3p	Cla97C09G164230	5	-1	1	21	2125	2145	UUGAGCCGUGCCAAUAUCACG	::: ::::.:.:::: .:	UCAGAUUUUGGUAUGGCUAGA	Cleavage
ath-miR171b-3p	Cla97C03G056640	5	-1	1	21	1999	2019	UUGAGCCGUGCCAAUAUCACG	::: ::::.:.::: :.:	UCGGAUUUUGGUAUGGCACGA	Cleavage
ath-miR171b-3p	Cla97C10G190320	5	-1	1	21	1930	1950	UUGAGCCGUGCCAAUAUCACG	:::: ::::. .:::: ::	UCUGAUUUUGGUUUGGCUAAA	Cleavage
ath-miR171c-3p	Cla97C09G164230	5	-1	1	21	2125	2145	UUGAGCCGUGCCAAUAUCACG	::: ::::.:.:::: .:	UCAGAUUUUGGUAUGGCUAGA	Cleavage
ath-miR171c-3p	Cla97C03G056640	5	-1	1	21	1999	2019	UUGAGCCGUGCCAAUAUCACG	::: ::::.:.::: :.:	UCGGAUUUUGGUAUGGCACGA	Cleavage
ath-miR171c-3p	Cla97C10G190320	5	-1	1	21	1930	1950	UUGAGCCGUGCCAAUAUCACG	:::: ::::. .:::: ::	UCUGAUUUUGGUUUGGCUAAA	Cleavage
ath-miR171c-5p	Cla97C10G190320	5	-1	1	21	579	599	AGAUAUUGGUGCGGUUCAAUC	::: ::.:. ::.:::::::	GAUGGAGCUUCAUCAAUAUCC	Cleavage
ath-miR172a	Cla97C03G056610	5	-1	1	21	1810	1830	AGAAUCUUGAUGAUGCUGCAU	: .: : :::::.::::::	CUUUAUCUUCAUCGAGAUUCA	Cleavage
ath-miR172b-3p	Cla97C03G056610	5	-1	1	21	1810	1830	AGAAUCUUGAUGAUGCUGCAU	: .: : :::::.::::::	CUUUAUCUUCAUCGAGAUUCA	Cleavage
ath-miR172c	Cla97C03G056610	5	-1	1	21	1810	1830	AGAAUCUUGAUGAUGCUGCAG	:: .: : :::::.::::::	CUUUAUCUUCAUCGAGAUUCA	Cleavage
ath-miR172c	Cla97C05G097990	5	-1	1	21	820	840	AGAAUCUUGAUGAUGCUGCAG	.: .: ::: ::::::::::	UUUUAUAAUCUUCAAGAUUCU	Translation
ath-miR172d-3p	Cla97C03G056610	5	-1	1	21	1810	1830	AGAAUCUUGAUGAUGCUGCAG	:: .: : :::::.::::::	CUUUAUCUUCAUCGAGAUUCA	Cleavage
ath-miR172d-3p	Cla97C05G097990	5	-1	1	21	820	840	AGAAUCUUGAUGAUGCUGCAG	.: .: ::: ::::::::::	UUUUAUAAUCUUCAAGAUUCU	Translation
ath-miR172d-5p	Cla97C02G049610	5	-1	1	21	2201	2221	GCAACAUCUUCAAGAUUCAGA	:.: :::.::::::::	AGAGGAGAUUGGAGAUGUUGG	Cleavage
ath-miR172e-3p	Cla97C10G190320	5	-1	1	21	580	600	GGAAUCUUGAUGAUGCUGCAU	::: ::: ::::::: :: ::	AUGGAGCUUCAUCAAUAUCCC	Cleavage
ath-miR172e-3p	Cla97C03G056610	5	-1	1	21	1810	1830	GGAAUCUUGAUGAUGCUGCAU	: .: : :::::.::::::	CUUUAUCUUCAUCGAGAUUCA	Cleavage
ath-miR1886.1	Cla97C08G149390	5	-1	1	21	432	452	UGAGAGAAGUGAGAUGAAAUC	: :: ::::.:::::: :	UUUCUCCUCUCGCUUCUCCCU	Cleavage
ath-miR1886.1	Cla97C02G027880	5	-1	1	21	1387	1407	UGAGAGAAGUGAGAUGAAAUC	: ::: .:::. :::::.:..	GUUUUAGUCUUUCUUCUUUUG	Translation
ath-miR1886.2	Cla97C03G056610	5	-1	1	21	1999	2019	UGAGAUGAAAUCUUUGAUUGG	: :: .:::.:::: :.:::	GCCAUGGAAGGUUUCUUUUCA	Cleavage
ath-miR1886.3	Cla97C03G056590	5	-1	1	21	1732	1752	AAUUAAAGAUUUCAUCUUACU	:::: ::.::::::: :	AACAAGAAGAGAUCUUUACUC	Cleavage
ath-miR1887	Cla97C03G063930	5	-1	1	21	141	161	UACUAAGUAGAGUCUAAGAGA	.:: :: .::::.::.:::	CUUCCUACUUUCUAUUUGGUA	Cleavage
ath-miR2112-3p	Cla97C02G027880	5	-1	1	21	2197	2217	CUUUAUAUCCGCAUUUGCGCA	: .: :::::: :::.::.:	UAUGGAAAUGCUGAUGUAGAA	Translation
ath-miR2112-3p	Cla97C03G056560	5	-1	1	21	1013	1033	CUUUAUAUCCGCAUUUGCGCA	:::: ::.::: ::..::	AUCGCACCUGUGGAAAUGGAG	Cleavage
ath-miR2933a	Cla97C02G049620	5	-1	1	22	1288	1309	GAAAUCGGAGAGGAAAUUCGCC	:.::::::::.. ::::	AAGAAGUUUCCUCUUUCAUUUG	Cleavage
ath-miR2933a	Cla97C06G127030	5	-1	1	22	249	269	GAAAUCGGAGAGGAAAUUCGCC	:::::: :: :: :::::::	UUCGAAUU-CCACUACGAUUUC	Translation
ath-miR2933b	Cla97C02G049620	5	-1	1	22	1288	1309	GAAAUCGGAGAGGAAAUUCGCC	:.::::::::.. ::::	AAGAAGUUUCCUCUUUCAUUUG	Cleavage
ath-miR2933b	Cla97C06G127030	5	-1	1	22	249	269	GAAAUCGGAGAGGAAAUUCGCC	:::::: :: :: :::::::	UUCGAAUU-CCACUACGAUUUC	Translation
ath-miR2937	Cla97C06G127030	5	-1	1	21	270	290	AUAAGAGCUGUUGAAGGAGUC	::..:::::: ::.::.:	UUCUUUUUCAACUUCUUUUGU	Cleavage
ath-miR2937	Cla97C07G139420	5	-1	1	21	1111	1131	AUAAGAGCUGUUGAAGGAGUC	.:::: .::. ::::::.:	UGCUCCCGUAAUUGCUCUUGU	Cleavage
ath-miR2937	Cla97C11G221610	5	-1	1	21	1314	1334	AUAAGAGCUGUUGAAGGAGUC	.::: .:.: ::::::::	AUUUCCAGUAGCCGCUCUUAU	Cleavage
ath-miR2938	Cla97C10G204730	5	-1	1	21	1984	2004	GAUCUUUUGAGAGGGUUCCAG	: :.:. :.::.:.:::::	UCGAAGCUGUUUCGAGAGAUC	Cleavage
ath-miR2939	Cla97C05G090690	5	-1	1	21	1276	1296	UAACGCACAACACUAAGCCAU	: : :::: ::::: :.:::.	AAGCCUUACUGUUGGGUGUUG	Cleavage
ath-miR319a	Cla97C02G027880	5	-1	1	21	1211	1231	UUGGACUGAAGGGAGCUCCCU	:::: ::.::: : :.:::	GUGGAGAUCUCUUGAAUUCAA	Cleavage
ath-miR319b	Cla97C02G027880	5	-1	1	21	1211	1231	UUGGACUGAAGGGAGCUCCCU	:::: ::.::: : :.:::	GUGGAGAUCUCUUGAAUUCAA	Cleavage
ath-miR319c	Cla97C02G027880	5	-1	1	21	1211	1231	UUGGACUGAAGGGAGCUCCUU	:::: ::.::: : :.:::	GUGGAGAUCUCUUGAAUUCAA	Cleavage
ath-miR3440b-3p	Cla97C03G056640	5	-1	1	21	2251	2271	UGGAUUGGUCAAGGGAAGCGU	::...::::...:::::	CUAAUUUUUUUGAUUGAUCCA	Cleavage
ath-miR3440b-5p	Cla97C10G204740	5	-1	1	21	2038	2058	UUUUCUUGGCCCAUCCACUUC	:.::: .:::: :::::...	AAGGUGCGUGGGACAAGAGGG	Cleavage
ath-miR3440b-5p	Cla97C10G204740	5	-1	1	21	1165	1185	UUUUCUUGGCCCAUCCACUUC	: : ::::::::.::. : ::	GCAAUGGAUGGGUCAGCACAA	Cleavage
ath-miR390a-3p	Cla97C02G049620	5	-1	1	21	1346	1366	CGCUAUCCAUCCUGAGUUUCA	: :::.:.:::: ::::: :	UCAAAUUUAGGAGGGAUAACU	Cleavage
ath-miR391-3p	Cla97C09G178620	5	-1	1	21	552	572	ACGGUAUCUCUCCUACGUAGC	.::: ::: .::::::..:	UUUACAUAGUGGAGAUAUUGC	Cleavage
ath-miR393a-3p	Cla97C10G200530	5	-1	1	21	1532	1552	AUCAUGCUAUCUCUUUGGAUU	: : :.:::::::::: ::	CAACGAGAGAGAUAGCAGGAA	Cleavage
ath-miR393a-3p	Cla97C10G200450	5	-1	1	21	1502	1522	AUCAUGCUAUCUCUUUGGAUU	: : :.:::::::::: ::	CAACAAGAGAGAUAGCAGGAA	Cleavage
ath-miR393a-5p	Cla97C03G056560	5	-1	1	22	2042	2063	UCCAAAGGGAUCGCAUUGAUCC	::.. :. ::.:.::::::	GCUUCGGGGUAAUUCUUUUGGA	Cleavage
ath-miR393b-5p	Cla97C03G056560	5	-1	1	22	2042	2063	UCCAAAGGGAUCGCAUUGAUCC	::.. :. ::.:.::::::	GCUUCGGGGUAAUUCUUUUGGA	Cleavage
ath-miR395a	Cla97C01G006950	5	-1	1	21	974	994	CUGAAGUGUUUGGGGGAACUC	:::::::.:.:::::	UGCAAACCCCAAAUAUUUCAG	Cleavage
ath-miR395a	Cla97C01G006970	5	-1	1	21	986	1006	CUGAAGUGUUUGGGGGAACUC	:::::::.:.:::::	UGCAAACCCCAAAUAUUUCAG	Cleavage
ath-miR395b	Cla97C01G006950	5	-1	1	21	974	994	CUGAAGUGUUUGGGGGGACUC	:::::::.:.:::::	UGCAAACCCCAAAUAUUUCAG	Cleavage
ath-miR395b	Cla97C01G006970	5	-1	1	21	986	1006	CUGAAGUGUUUGGGGGGACUC	:::::::.:.:::::	UGCAAACCCCAAAUAUUUCAG	Cleavage
ath-miR395c	Cla97C01G006950	5	-1	1	21	974	994	CUGAAGUGUUUGGGGGGACUC	:::::::.:.:::::	UGCAAACCCCAAAUAUUUCAG	Cleavage
ath-miR395c	Cla97C01G006970	5	-1	1	21	986	1006	CUGAAGUGUUUGGGGGGACUC	:::::::.:.:::::	UGCAAACCCCAAAUAUUUCAG	Cleavage
ath-miR395d	Cla97C01G006950	5	-1	1	21	974	994	CUGAAGUGUUUGGGGGAACUC	:::::::.:.:::::	UGCAAACCCCAAAUAUUUCAG	Cleavage
ath-miR395d	Cla97C01G006970	5	-1	1	21	986	1006	CUGAAGUGUUUGGGGGAACUC	:::::::.:.:::::	UGCAAACCCCAAAUAUUUCAG	Cleavage
ath-miR395e	Cla97C01G006950	5	-1	1	21	974	994	CUGAAGUGUUUGGGGGAACUC	:::::::.:.:::::	UGCAAACCCCAAAUAUUUCAG	Cleavage
ath-miR395e	Cla97C01G006970	5	-1	1	21	986	1006	CUGAAGUGUUUGGGGGAACUC	:::::::.:.:::::	UGCAAACCCCAAAUAUUUCAG	Cleavage
ath-miR395f	Cla97C01G006950	5	-1	1	21	974	994	CUGAAGUGUUUGGGGGGACUC	:::::::.:.:::::	UGCAAACCCCAAAUAUUUCAG	Cleavage
ath-miR395f	Cla97C01G006970	5	-1	1	21	986	1006	CUGAAGUGUUUGGGGGGACUC	:::::::.:.:::::	UGCAAACCCCAAAUAUUUCAG	Cleavage
ath-miR396a-3p	Cla97C01G006950	5	-1	1	21	2377	2397	GUUCAAUAAAGCUGUGGGAAG	:: ::.:.::::::. ::.:.	CUGCCUAUAGCUUUGGUGGAU	Cleavage
ath-miR396a-5p	Cla97C02G049620	5	-1	1	21	2413	2433	UUCCACAGCUUUCUUGAACUG	: :..::..::.::: :::	AUGCUUGAGGGAGUUGUUGAA	Cleavage
ath-miR396a-5p	Cla97C03G055350	5	-1	1	21	1556	1575	UUCCACAGCUUUCUUGAACUG	::::: :::::. :::::	GUGUUCA-GAAAGUCGUGGAC	Cleavage
ath-miR396b-5p	Cla97C02G049620	5	-1	1	21	2413	2433	UUCCACAGCUUUCUUGAACUU	: : :..::..::.::: :::	AUGCUUGAGGGAGUUGUUGAA	Cleavage
ath-miR396b-5p	Cla97C03G055350	5	-1	1	21	1556	1575	UUCCACAGCUUUCUUGAACUU	::::: :::::. :::::	GUGUUCA-GAAAGUCGUGGAC	Cleavage
ath-miR397a	Cla97C10G191750	5	-1	1	21	1464	1484	UCAUUGAGUGCAGCGUUGAUG	::::.::: .:::..:::	UUUCAAUGCUAAGCUCGGUGA	Translation
ath-miR397a	Cla97C02G049630	5	-1	1	21	211	230	UCAUUGAGUGCAGCGUUGAUG	.::::: .::..:: :::::	GGUCAAC-UUGUGCUGAAUGA	Cleavage
ath-miR397a	Cla97C04G074640	5	-1	1	21	87	107	UCAUUGAGUGCAGCGUUGAUG	:: :. ::: :.::::::.	GUUCUAUCCUGGAUUCAAUGG	Translation
ath-miR397b	Cla97C09G178030	5	-1	1	21	1808	1828	UCAUUGAGUGCAUCGUUGAUG	::.:.::...:.:::::	AAGAAAUGGUGUGUUUAAUGA	Cleavage
ath-miR398a-5p	Cla97C03G056660	5	-1	1	21	350	370	AAGGAGUGGCAUGUGAACACA	:: :::: :::..:::.::	GGUCUUCAAAUGUUACUUCUC	Cleavage
ath-miR398a-5p	Cla97C02G049600	5	-1	1	21	867	886	AAGGAGUGGCAUGUGAACACA	:::: ::.:: :::.:::::	AGUGUCCAUAU-CCAUUCCUU	Translation
ath-miR398b-5p	Cla97C09G164230	5	-1	1	21	2437	2457	AGGGUUGAUAUGAGAACACAC	::: .::::.:.:..:.:	AGGUGCAUUCAUGUUAGUCUU	Cleavage
ath-miR398c-5p	Cla97C09G164230	5	-1	1	21	2437	2457	AGGGUUGAUAUGAGAACACAC	::: .::::.:.:..:.:	AGGUGCAUUCAUGUUAGUCUU	Cleavage
ath-miR399a	Cla97C10G191750	5	-1	1	21	1258	1278	UGCCAAAGGAGAUUUGCCCUG	: ::..:.:.::.:::::.	AAAGGUGAGUUUCUUUUGGUU	Cleavage
ath-miR399a	Cla97C03G056640	5	-1	1	21	557	577	UGCCAAAGGAGAUUUGCCCUG	:::::. :::.::: ::::	AAGGGCGUUUCUUCUUCGGCA	Cleavage
ath-miR399b	Cla97C03G056630	5	-1	1	21	545	565	UGCCAAAGGAGAGUUGCCCUG	:::: : .:::::::::: :	CAGGAAAUUUCUCCUUUGGAA	Cleavage
ath-miR399c-3p	Cla97C03G056630	5	-1	1	21	545	565	UGCCAAAGGAGAGUUGCCCUG	:::: : .:::::::::: :	CAGGAAAUUUCUCCUUUGGAA	Cleavage
ath-miR399d	Cla97C10G191750	5	-1	1	21	1258	1278	UGCCAAAGGAGAUUUGCCCCG	::..:.:.::.:::::.	AAAGGUGAGUUUCUUUUGGUU	Cleavage
ath-miR399d	Cla97C03G056640	5	-1	1	21	557	577	UGCCAAAGGAGAUUUGCCCCG	::::. :::.::: ::::	AAGGGCGUUUCUUCUUCGGCA	Cleavage
ath-miR399e	Cla97C01G022240	5	-1	1	21	668	688	UGCCAAAGGAGAUUUGCCUCG	:::::.::.:..: ::: :	AUAGGCAGAUUUUUUCUGGGA	Cleavage
ath-miR399e	Cla97C03G056660	5	-1	1	21	565	585	UGCCAAAGGAGAUUUGCCUCG	:::.:: :.:.:::: ::.	ACAGGUAACUUUUCUUUAGCG	Cleavage
ath-miR399e	Cla97C07G139420	5	-1	1	21	435	455	UGCCAAAGGAGAUUUGCCUCG	: : ::.:.:. :::::::	AAAUGGAAGUUUUGUUUGGCA	Cleavage
ath-miR399f	Cla97C10G191750	5	-1	1	21	1258	1278	UGCCAAAGGAGAUUUGCCCGG	::..:.:.::.:::::.	AAAGGUGAGUUUCUUUUGGUU	Cleavage
ath-miR399f	Cla97C03G056640	5	-1	1	21	557	577	UGCCAAAGGAGAUUUGCCCGG	::::. :::.::: ::::	AAGGGCGUUUCUUCUUCGGCA	Cleavage
ath-miR401	Cla97C08G149390	5	-1	1	21	594	616	CGAAACUGGUGUCGA--CCGACA	::::: ::::::::: :::::	UGUCGAAUUCGACACCAAUUUCG	Cleavage
ath-miR403-3p	Cla97C02G049630	5	-1	1	21	1394	1414	UUAGAUUCACGCACAAACUCG	: ::: :.::::::.:.:	UCAUUUUAGGUGUGAAUUUGA	Cleavage
ath-miR403-5p	Cla97C10G191750	5	-1	1	22	775	796	UGUUUUGUGCUUGAAUCUAAUU	:: :.: ::::: .::: ::::	AAAUGGUUUCAAAUACACAACA	Translation
ath-miR405a	Cla97C02G049620	5	-1	1	24	2028	2051	AUGAGUUGGGUCUAACCCAUAACU	: :::: :.:: ::::.::	AGACUUUGGUUUGGCCAAACUUAU	Cleavage
ath-miR405b	Cla97C02G049620	5	-1	1	24	2028	2051	AUGAGUUGGGUCUAACCCAUAACU	: :::: :.:: ::::.::	AGACUUUGGUUUGGCCAAACUUAU	Cleavage
ath-miR405d	Cla97C02G049620	5	-1	1	24	2028	2051	AUGAGUUGGGUCUAACCCAUAACU	: :::: :.:: ::::.::	AGACUUUGGUUUGGCCAAACUUAU	Cleavage
ath-miR408-5p	Cla97C10G204730	5	-1	1	20	1	19	ACAGGGAACAAGCAGAGCAU	:::.: ::.:: :::.::::	AUGUU-UGUUUCUUCUCUGU	Cleavage
ath-miR413	Cla97C07G131180	5	-1	1	21	1164	1184	AUAGUUUCUCUUGUUCUGCAC	: :..:::..:::::. .:.:	GAGUGGAAUGAGAGAGUUUGU	Cleavage
ath-miR413	Cla97C03G056690	5	-1	1	21	1838	1858	AUAGUUUCUCUUGUUCUGCAC	: ::.: :::::::: :.:	UGGAAGGAGAAGAGAAAAUGU	Cleavage
ath-miR414	Cla97C02G027920	5	-1	1	21	2322	2342	UCAUCUUCAUCAUCAUCGUCA	:: .:: ::: :.::::::	CUACUGUGUUGAAGGAGAUGA	Cleavage
ath-miR417	Cla97C04G074630	5	-1	1	21	67	87	GAAGGUAGUGAAUUUGUUCGA	:. : :..:::::::.::: :	UUCAUCGGAUUCACUGCCUCC	Cleavage
ath-miR418	Cla97C02G049630	5	-1	1	21	1812	1831	UAAUGUGAUGAUGAACUGACC	: ::: :::::..: :.::::	GAUCA-UUCAUUGUGAUAUUA	Cleavage
ath-miR420	Cla97C10G200530	5	-1	1	21	286	306	UAAACUAAUCACGGAAAUGCA	:: ::..::: ::: ::::	GCCAAUUUUGUGCUUAAUUUA	Cleavage
ath-miR4221	Cla97C08G156750	5	-1	1	22	494	515	UUUUCCUCUGUUGAAUUCUUGC	: :::.::. ..:::::.::	ACCAGAGUUUUGUAGAGGGAAU	Cleavage
ath-miR4221	Cla97C03G056590	5	-1	1	22	285	306	UUUUCCUCUGUUGAAUUCUUGC	::::::..:::::::	AUUAACAUUCAAUGGAGGAAAC	Cleavage
ath-miR4221	Cla97C07G139420	5	-1	1	22	1588	1609	UUUUCCUCUGUUGAAUUCUUGC	: .:::::: .::: .::..::	GAGAGAAUUGGACAAGGGGGAA	Cleavage
ath-miR4221	Cla97C02G027920	5	-1	1	22	1824	1845	UUUUCCUCUGUUGAAUUCUUGC	::: ::::: ::::::.	UACAGAUCACAACAAAGGAAAG	Cleavage
ath-miR4221	Cla97C03G056610	5	-1	1	22	2331	2352	UUUUCCUCUGUUGAAUUCUUGC	:.::::::..:.: ::.:	ACCUGGAUUCAAUGGGGAAAGA	Cleavage
ath-miR4239	Cla97C03G056640	5	-1	1	21	1026	1046	UUUGUUAUUUUCGCAUGCUCC	: ::..:: ::::.:.: :::	GAAGUGUGAGAAAGUGAAAAA	Cleavage
ath-miR4243	Cla97C01G006950	5	-1	1	21	521	541	UUGAAAUUGUAGAUUUCGUAC	:.::::::::.: : ::..:	UUGCGAAAUCUGCUAAUUUGA	Cleavage
ath-miR4243	Cla97C09G178270	5	-1	1	21	1659	1679	UUGAAAUUGUAGAUUUCGUAC	: ::: :::::::. :::..	AUCCGACAUCUACAGCUUCGG	Cleavage
ath-miR4243	Cla97C03G056660	5	-1	1	21	1958	1978	UUGAAAUUGUAGAUUUCGUAC	:.::: ::: :::::::.	ACAUGAAUCCUAAAAUUUCAG	Cleavage
ath-miR4243	Cla97C03G055350	5	-1	1	21	1365	1385	UUGAAAUUGUAGAUUUCGUAC	..:: .::::.:.:::...	AAGUGAUGUCUAUAGUUUUGG	Cleavage
ath-miR4243	Cla97C10G191710	5	-1	1	21	554	574	UUGAAAUUGUAGAUUUCGUAC	: : : ::.::.:::::::	UUUCAAUAUUUAUAAUUUCAU	Cleavage
ath-miR4245	Cla97C05G097990	5	-1	1	21	1492	1512	ACAAAGUUUUAUACUGACAAU	: : :: ::::::.::: ::	AAUUUCUCUAUAAAGCUUGGU	Cleavage
ath-miR426	Cla97C02G027920	5	-1	1	21	2182	2202	UUUUGGAAAUUUGUCCUUACG	::::.:::.::::: :.	UACAAGGGCAAGUUUCCUAGU	Cleavage
ath-miR426	Cla97C03G063920	5	-1	1	21	1175	1195	UUUUGGAAAUUUGUCCUUACG	.: : : ::::.::: :::::	UGAAUGAACAAGUUUGCAAAA	Cleavage
ath-miR426	Cla97C03G056690	5	-1	1	21	543	563	UUUUGGAAAUUUGUCCUUACG	: :: ::...:.:::.::: :	CAUAUGGGUGAGUUUUCAACA	Cleavage
ath-miR447a-3p	Cla97C02G049630	5	-1	1	22	1179	1200	UUGGGGACGAGAUGUUUUGUUG	...:.::: ::::: ::.: ::	UGGCGAAAAAUCUCUUCUCAAA	Cleavage
ath-miR447a.2-3p	Cla97C02G029710	5	-1	1	21	169	189	UAUGGAAGAAAUUGUAGUAUU	:: .::: :::::::::	UUCACCGCAAGUUCUUCCAUC	Translation
ath-miR447a.2-3p	Cla97C07G139420	5	-1	1	21	701	721	UAUGGAAGAAAUUGUAGUAUU	: ::::. ::::::: : .::	ACUACUGGAAUUUCUACGGUA	Cleavage
ath-miR447b	Cla97C02G049630	5	-1	1	22	1179	1200	UUGGGGACGAGAUGUUUUGUUG	...:.::: ::::: ::.: ::	UGGCGAAAAAUCUCUUCUCAAA	Cleavage
ath-miR447c-5p	Cla97C11G221610	5	-1	1	21	2097	2117	CCCCUUACAAUGUCGAGUAAA	::.: :: .::::::: ::	GCUAUUAGAAGUUGUAAGUGG	Cleavage
ath-miR5012	Cla97C03G056560	5	-1	1	21	2060	2080	UUUUACUGCUACUUGUGUUCC	:.: :.:. ::::.::::.:	UGGAAAUAGUUAGCGGUAAGA	Cleavage
ath-miR5012	Cla97C03G056630	5	-1	1	21	1570	1590	UUUUACUGCUACUUGUGUUCC	::: : :: ::::::::::.	GGACAAGAAAUAGCAGUAAAG	Cleavage
ath-miR5015	Cla97C10G204560	5	-1	1	21	159	179	UUGGUGUUAUGUGUAGUCUUC	::: . ::: ::.::::::.	AAAGCUCACAAAUGACACCAG	Translation
ath-miR5016	Cla97C05G097990	5	-1	1	21	1387	1407	UUCUUGUGGAUUCCUUGGAAA	: :::.: : :::::::::.	CUGCCAGGAACUCCACAAGAG	Translation
ath-miR5016	Cla97C10G200460	5	-1	1	21	1639	1659	UUCUUGUGGAUUCCUUGGAAA	:::.::::::::. .::	AAGCCAGGGAAUCCAUUGGAU	Cleavage
ath-miR5016	Cla97C08G156750	5	-1	1	21	1396	1416	UUCUUGUGGAUUCCUUGGAAA	:: :. ::.:.:: :::::	CCUCAAGAGAGUUCAGAAGAA	Cleavage
ath-miR5017-3p	Cla97C03G056520	5	-1	1	21	624	644	UUAUACCAAAUUAAUAGCAAA	:: :::::::: ::: ::	UCCGCAAUUAAUUUUGUACAA	Cleavage
ath-miR5017-5p	Cla97C10G205710	5	-1	1	21	1368	1388	AUUUGUUACUAAUUUGGAAUG	..: :..::::.: ::::::	UGUACUGAAUUGGGAACAAAG	Cleavage
ath-miR5017-5p	Cla97C03G056590	5	-1	1	21	352	372	AUUUGUUACUAAUUUGGAAUG	::: :::::.::.: :.:	ACUUCAAAAUUGGUGAAAGAA	Cleavage
ath-miR5018	Cla97C03G056560	5	-1	1	24	432	455	UUAAAGCUCCACCAUGAGUCCAAU	:.:.:::: :::.:::.:	GAAUUAUUUAUGGCAGAGUUUUGA	Translation
ath-miR5018	Cla97C03G063920	5	-1	1	24	794	817	UUAAAGCUCCACCAUGAGUCCAAU	:: :. :: :::::.:::.:	CCAUGAAUUUUGAUGGAGUUUUGA	Cleavage
ath-miR5018	Cla97C01G022240	5	-1	1	24	1223	1246	UUAAAGCUCCACCAUGAGUCCAAU	:::.. : :::: ::::::	GUGCUACUUGGGAUGGACCUUUAA	Cleavage
ath-miR5019	Cla97C04G074640	5	-1	1	21	258	279	UGUUGGGAAAGAAAAA-CUCUU	.::: ::::::::::.: ::	CGGAGCUUUUUCUUUCUCCACC	Cleavage
ath-miR5020a	Cla97C05G097990	5	-1	1	21	2344	2364	UGGAAGAAGGUGAGACUUGCA	:.. ::::.::: .::.::	CUCGGUUCUCGCCUAUUUUCA	Cleavage
ath-miR5020b	Cla97C10G200530	5	-1	1	21	150	170	AUGGCAUGAAAGAAGGUGAGA	:::: :::: ::::::.	CACCACCGUCUUCCAUGCCGA	Cleavage
ath-miR5020c	Cla97C06G127030	5	-1	1	21	274	294	UGGCAUGGAAGAAGGUGAGAC	:.::: ::::::...::..	UUUUCAACUUCUUUUGUGUUC	Cleavage
ath-miR5020c	Cla97C06G127030	5	-1	1	21	865	885	UGGCAUGGAAGAAGGUGAGAC	::::: :::::: ::.:.	UCAUCACCGUCUUCCUUGUCG	Cleavage
ath-miR5020c	Cla97C09G178290	5	-1	1	21	341	361	UGGCAUGGAAGAAGGUGAGAC	: ::.:: ::::::. :::.	GGCUUACAUUCUUCUUUGCUC	Cleavage
ath-miR5020c	Cla97C02G049610	5	-1	1	21	42	62	UGGCAUGGAAGAAGGUGAGAC	.:: .:::::::::: :.	UCUUCUUCUUCUUCCAUCCUU	Cleavage
ath-miR5021	Cla97C06G127030	5	-1	1	20	265	284	UGAGAAGAAGAAGAAGAAAA	:::::::::.::: ::.	AUUUCUUCUUUUUCAACUUC	Cleavage
ath-miR5021	Cla97C01G006970	5	-1	1	20	29	48	UGAGAAGAAGAAGAAGAAAA	:: :.::::::::: ::	UCCUCCUUUUCUUCUUCGCA	Cleavage
ath-miR5022	Cla97C11G221610	5	-1	1	21	1150	1170	GUCAUGGGGUAUGAUCGAAUG	..::.:. ::::..:.:::.	UGUUUGGGCAUAUUCUAUGGA	Cleavage
ath-miR5022	Cla97C05G090690	5	-1	1	21	1963	1983	GUCAUGGGGUAUGAUCGAAUG	:: :::::::: :..:::.	AAUAGGAUCAUACACUGUGAU	Cleavage
ath-miR5023	Cla97C10G203600	5	-1	1	21	295	315	AUUGGUAGUGGAUAAGGGGGC	.:.:::: :::.. ::.:::	UUCUCCUUCUCCGUCACUAAU	Cleavage
ath-miR5023	Cla97C01G006970	5	-1	1	21	1285	1305	AUUGGUAGUGGAUAAGGGGGC	: :: :::.::.:.::.:	AGCACCAUAUUCAUUGCCGAA	Cleavage
ath-miR5024-5p	Cla97C05G097990	5	-1	1	22	28	49	AUGACAAGGCCAAGAUAUAACA	:.: : :::::.: ::.::	AUCUGUUUAUUGGCUUGGUUAU	Cleavage
ath-miR5025	Cla97C02G027880	5	-1	1	21	925	945	ACUGUAUAUAUGUAAGUGACA	:. :: :: :::::..:::	AAUUCCUCACCUAUAUGUAGU	Translation
ath-miR5027	Cla97C09G178620	5	-1	1	21	1239	1259	ACCGGUUGGAACUUGCCUUAA	: :.::..:::::. ...:::	UAAGGGUGAGUUCUUGUUGGU	Cleavage
ath-miR5027	Cla97C09G178570	5	-1	1	21	1239	1259	ACCGGUUGGAACUUGCCUUAA	: :.::..:::::. ...:::	UAAGGGUGAGUUCUUGUUGGU	Cleavage
ath-miR5027	Cla97C09G178610	5	-1	1	21	1188	1208	ACCGGUUGGAACUUGCCUUAA	: :.::..:::::. ...:::	UAAGGGUGAGUUCUUGUUGGU	Cleavage
ath-miR5628	Cla97C10G205710	5	-1	1	21	405	425	GAAAUAGCGAAGAUAUGAUUA	:::::::::::.:: .::	AAAUCAUAUCUUUGCAGUUGA	Cleavage
ath-miR5632-5p	Cla97C10G203600	5	-1	1	21	1530	1550	UUGAUUCUCUUAUCCAACUGU	:::::::.: .:: ::::	AAUGUUGGAUGAAGGAUUCAA	Cleavage
ath-miR5632-5p	Cla97C10G191750	5	-1	1	21	1106	1126	UUGAUUCUCUUAUCCAACUGU	: .::: : ::::.::::: :	AGGGUUUGUUAAGGGAAUCCA	Cleavage
ath-miR5632-5p	Cla97C08G156750	5	-1	1	21	1770	1790	UUGAUUCUCUUAUCCAACUGU	: : : ::::: :::: ::::	AGAUUGGGAUACGAGAUUCAA	Translation
ath-miR5633	Cla97C10G205700	5	-1	1	21	566	586	UAUGAUCAUCAGAAAACAGUG	: :: :::::.::::: ::	AAAUGGAUUCUGGUGAUCCUA	Cleavage
ath-miR5634	Cla97C03G056640	5	-1	1	21	1906	1926	AGGGACUUUGUGAAUUUAGGG	:..:: ::::::::: ..::	CUUUAUCUUCACAAAGAUUCU	Cleavage
ath-miR5638a	Cla97C03G056600	5	-1	1	21	879	899	AUACCAAAACUCUCUCACUUU	:: :.:: :::::::::	ACUUUGCGGGAAUUUUGGUAU	Translation
ath-miR5638a	Cla97C01G006950	5	-1	1	21	2089	2109	AUACCAAAACUCUCUCACUUU	: ::: : ::::::::::	GUUGAGAGCGCGUUUUGGUAU	Translation
ath-miR5638b	Cla97C08G145550	5	-1	1	21	399	419	ACAGUGGUCAUCUGGUGGGCU	: :: :::: :: :.:.::::	AUCCAACCAUAUAAUCGCUGU	Cleavage
ath-miR5639-5p	Cla97C10G204560	5	-1	1	21	1042	1062	UAGUCCACUGUGGUCUAAGGC	.:::::. :.:.::::..:	CUCUUAGGGCGCGGUGGGUUU	Cleavage
ath-miR5639-5p	Cla97C05G090690	5	-1	1	21	1300	1320	UAGUCCACUGUGGUCUAAGGC	::::::.. ..:::::.:	AGCUUAGAUUUUGGUGGAUUU	Translation
ath-miR5639-5p	Cla97C05G097990	5	-1	1	21	1991	2011	UAGUCCACUGUGGUCUAAGGC	.:::. :::: ::::::. :	AUCUUGCACCAGAGUGGAUCA	Translation
ath-miR5640	Cla97C02G027880	5	-1	1	21	561	581	UGAGAGAAGGAAUUAGAUUCA	::.::::..: ..:::::::	UGGAUCUGGUCUUUUCUCUCU	Translation
ath-miR5641	Cla97C02G049620	5	-1	1	21	61	81	UGGAAGAAGAUGAUAGAAUUA	:. :::: :: ::::::::.	UGUUUCUUUCUUCUUCUUCUU	Translation
ath-miR5641	Cla97C02G049620	5	-1	1	21	24	44	UGGAAGAAGAUGAUAGAAUUA	:::: ::: :::::::.	AUAUUCCUUCAACUUCUUCUU	Translation
ath-miR5641	Cla97C03G056640	5	-1	1	21	22	42	UGGAAGAAGAUGAUAGAAUUA	: :::: :::::::: ::.	AACUUCUUUCAUCUUCAUCUU	Cleavage
ath-miR5641	Cla97C08G145550	5	-1	1	21	848	868	UGGAAGAAGAUGAUAGAAUUA	:: ::: :: ::::: ::::	AAAAUCUUUCUUCUUCAUCCA	Translation
ath-miR5641	Cla97C03G056660	5	-1	1	21	41	60	UGGAAGAAGAUGAUAGAAUUA	:::: :: :::::::.::	GUCUUCU-UCUUCUUCUUUCA	Translation
ath-miR5643a	Cla97C01G006970	5	-1	1	21	939	959	AGGCUUUUAAGAUCUGGUUGC	::::..:::.::. .::..:	UCAACUGGAUUUUGUGAGUUU	Cleavage
ath-miR5643b	Cla97C01G006970	5	-1	1	21	939	959	AGGCUUUUAAGAUCUGGUUGC	::::..:::.::. .::..:	UCAACUGGAUUUUGUGAGUUU	Cleavage
ath-miR5645a	Cla97C05G097990	5	-1	1	20	1074	1092	AUUUGAGUCAUGUCGUUAAG	:: :::::: :::.:.::::	CUCAACGAC-UGAUUUAAAU	Translation
ath-miR5645a	Cla97C10G191710	5	-1	1	20	1507	1526	AUUUGAGUCAUGUCGUUAAG	:::: : .:::.::::.:	AUUAAGCAAGUGAUUCAAGU	Cleavage
ath-miR5645b	Cla97C05G097990	5	-1	1	20	1074	1092	AUUUGAGUCAUGUCGUUAAG	:: :::::: :::.:.::::	CUCAACGAC-UGAUUUAAAU	Translation
ath-miR5645b	Cla97C10G191710	5	-1	1	20	1507	1526	AUUUGAGUCAUGUCGUUAAG	:::: : .:::.::::.:	AUUAAGCAAGUGAUUCAAGU	Cleavage
ath-miR5645d	Cla97C05G097990	5	-1	1	20	1074	1092	AUUUGAGUCAUGUCGUUAAG	:: :::::: :::.:.::::	CUCAACGAC-UGAUUUAAAU	Translation
ath-miR5645d	Cla97C10G191710	5	-1	1	20	1507	1526	AUUUGAGUCAUGUCGUUAAG	:::: : .:::.::::.:	AUUAAGCAAGUGAUUCAAGU	Cleavage
ath-miR5645e	Cla97C05G097990	5	-1	1	20	1074	1092	AUUUGAGUCAUGUCGUUAAG	:: :::::: :::.:.::::	CUCAACGAC-UGAUUUAAAU	Translation
ath-miR5645e	Cla97C10G191710	5	-1	1	20	1507	1526	AUUUGAGUCAUGUCGUUAAG	:::: : .:::.::::.:	AUUAAGCAAGUGAUUCAAGU	Cleavage
ath-miR5645f	Cla97C05G097990	5	-1	1	20	1074	1092	AUUUGAGUCAUGUCGUUAAG	:: :::::: :::.:.::::	CUCAACGAC-UGAUUUAAAU	Translation
ath-miR5645f	Cla97C10G191710	5	-1	1	20	1507	1526	AUUUGAGUCAUGUCGUUAAG	:::: : .:::.::::.:	AUUAAGCAAGUGAUUCAAGU	Cleavage
ath-miR5646	Cla97C10G204740	5	-1	1	20	2385	2404	GUUCGAGGCACGUUGGGAGG	::::. :: :::. :::::	ACUCCUUACUUGCUACGAAC	Translation
ath-miR5647	Cla97C03G056690	5	-1	1	21	1575	1595	UCAAGUUUGAUGACGAUUCCA	:: .: .: .:::::::::::	UGAGAAUGGUAUCAAACUUGA	Cleavage
ath-miR5648-3p	Cla97C09G178570	5	-1	1	21	745	765	AUCUGAAGAAAAUAGCGGCAU	..::::::::::: .::	CAUUUGCUAUUUUCUUGGGAG	Cleavage
ath-miR5648-5p	Cla97C10G190320	5	-1	1	22	606	627	UUUGGAAAUAUUUGGCUUGACU	:::: :. .:::. :::::::	UGUCAUGUGGAAUGGUUCCAAA	Cleavage
ath-miR5648-5p	Cla97C03G056680	5	-1	1	22	2361	2382	UUUGGAAAUAUUUGGCUUGACU	:. :::::::::::::	UGAGAGACCAAAUAUUUCCACC	Cleavage
ath-miR5648-5p	Cla97C03G056610	5	-1	1	22	956	977	UUUGGAAAUAUUUGGCUUGACU	: :::: ::::: :::.::.:	AAUCAACCCAAAAUUUUUCAGA	Translation
ath-miR5649a	Cla97C11G221610	5	-1	1	21	2377	2397	AUUGAAUAUGUUGGUUACUAU	: ::::..::.:::.:: .:	ACAGUAGUCAGCAUGUUGGAA	Cleavage
ath-miR5649a	Cla97C05G086480	5	-1	1	21	1030	1050	AUUGAAUAUGUUGGUUACUAU	:: :::.::.. ::::::	GAAGCAACUAAUGGAUUCAAG	Cleavage
ath-miR5649a	Cla97C02G027880	5	-1	1	21	658	678	AUUGAAUAUGUUGGUUACUAU	.::.. .::.::.::.:.:	UGGGUGGAUAAUAUGUUUAGU	Cleavage
ath-miR5649b	Cla97C11G221610	5	-1	1	21	2377	2397	AUUGAAUAUGUUGGUUACUAU	: ::::..::.:::.:: .:	ACAGUAGUCAGCAUGUUGGAA	Cleavage
ath-miR5649b	Cla97C05G086480	5	-1	1	21	1030	1050	AUUGAAUAUGUUGGUUACUAU	:: :::.::.. ::::::	GAAGCAACUAAUGGAUUCAAG	Cleavage
ath-miR5649b	Cla97C02G027880	5	-1	1	21	658	678	AUUGAAUAUGUUGGUUACUAU	.::.. .::.::.::.:.:	UGGGUGGAUAAUAUGUUUAGU	Cleavage
ath-miR5650	Cla97C08G156750	5	-1	1	21	587	607	UUGUUUUGGAUCUUAGAUACA	:::::. :.:::.::::::	UGUAUUCAGGAUUCAAAACUC	Cleavage
ath-miR5650	Cla97C07G131180	5	-1	1	21	710	730	UUGUUUUGGAUCUUAGAUACA	::::: ::.:::..: :.::.	UGUAUGUAGGAUUUACAGCAG	Cleavage
ath-miR5650	Cla97C09G164230	5	-1	1	21	1788	1809	UUGUUUUGGA-UCUUAGAUACA	:.::::::: :.::..::::	AUUGUCUAAGAAUUCAGGACAA	Translation
ath-miR5650	Cla97C03G056640	5	-1	1	21	907	927	UUGUUUUGGAUCUUAGAUACA	: ::::. :::::::::. :	GGAAUCUGUGAUCCAAAAUCA	Cleavage
ath-miR5650	Cla97C03G056630	5	-1	1	21	805	825	UUGUUUUGGAUCUUAGAUACA	:::. :.:::: ::::.:	AAUAUUAAGGAUCAAAAAUAC	Cleavage
ath-miR5650	Cla97C03G055350	5	-1	1	21	785	805	UUGUUUUGGAUCUUAGAUACA	: :::::::: : :::::	AAGAGCUAAGAUCAAUAACAA	Cleavage
ath-miR5650	Cla97C10G204750	5	-1	1	21	1207	1227	UUGUUUUGGAUCUUAGAUACA	:::: ::: :::.::: .:	CAUAUCAAAGCUCCGAAAGGA	Translation
ath-miR5650	Cla97C04G074640	5	-1	1	21	1337	1357	UUGUUUUGGAUCUUAGAUACA	: : : .::::.::::..::	GGGAACAGAGAUUCAAAGUAA	Cleavage
ath-miR5652	Cla97C05G097990	5	-1	1	21	300	320	UUGAAUGUGAAUGAAUCGGGC	.:.::: .::.:::::..:	UUCUGAUGAGUUUACAUUUGA	Cleavage
ath-miR5652	Cla97C10G204750	5	-1	1	21	519	539	UUGAAUGUGAAUGAAUCGGGC	..: :::. :::: ::::::	CUUCUAUUUCUUCAAAUUCAA	Cleavage
ath-miR5653	Cla97C03G056520	5	-1	1	24	1306	1329	UGGGUUGAGUUGAGUUGAGUUGGC	...: :.:.:::::. .::.:::	AUUGAAUUAGCUCAAUAUAAUCCA	Cleavage
ath-miR5653	Cla97C03G056520	5	-1	1	24	717	740	UGGGUUGAGUUGAGUUGAGUUGGC	:.:: .: :.::::: :::::.:	GUCAUUUAUAUUCAACACAACCUA	Cleavage
ath-miR5653	Cla97C03G056630	5	-1	1	24	1757	1780	UGGGUUGAGUUGAGUUGAGUUGGC	.:..:.:::::: :: :::	UUAUUUUUGAUUCAACUAAAGCCA	Cleavage
ath-miR5654-3p	Cla97C02G049630	5	-1	1	23	1828	1850	UGGAAGAUGCUUUGGGAUUUAUU	: :::. :.:::: ::::::.:	AUUAAGCCUCAAAACAUCUUUCU	Translation
ath-miR5654-5p	Cla97C09G178610	5	-1	1	20	664	683	AUAAAUCCCAACAUCUUCCA	:::. :.:: ::::::::.	UGGGCGGUGGUGGGAUUUGC	Translation
ath-miR5654-5p	Cla97C10G204750	5	-1	1	20	863	882	AUAAAUCCCAACAUCUUCCA	:.::: :::::::::.:	GUGGAGAAUUUGGGAUUUGU	Cleavage
ath-miR5654-5p	Cla97C02G049630	5	-1	1	20	2933	2952	AUAAAUCCCAACAUCUUCCA	: ::: ::: :::::::: :	UUGAACAUGAUGGGAUUUUU	Translation
ath-miR5656	Cla97C11G221610	5	-1	1	21	498	518	ACUGAAGUAGAGAUUGGGUUU	:.:.::::::: : :::::	CAGCUCAAUCUCAAGUUCAGA	Cleavage
ath-miR5657	Cla97C02G049630	5	-1	1	21	3453	3473	UGGACAAGGUUAGAUUUGGUG	:.: :. :::.:::::::	UUCUACUUUCAACUUUGUCCA	Cleavage
ath-miR5658	Cla97C02G037010	5	-1	1	21	1815	1835	AUGAUGAUGAUGAUGAUGAAA	: ::::..::.: .: :::::	UAUCAUUGUCGUAGUGAUCAU	Cleavage
ath-miR5658	Cla97C05G097990	5	-1	1	21	1308	1328	AUGAUGAUGAUGAUGAUGAAA	:::::::..:. :.: :::	GAUCAUCAUUGUUUUUACCAU	Cleavage
ath-miR5658	Cla97C03G056660	5	-1	1	21	1371	1391	AUGAUGAUGAUGAUGAUGAAA	:.:: ::: :::::::..	ACUUAUGAUCUUCAUCAUUGC	Translation
ath-miR5662	Cla97C03G056660	5	-1	1	20	350	369	AGAGGUGACCAUUGGAGAUG	.:::.::: ::.::.:::	GGUCUUCAAAUGUUACUUCU	Translation
ath-miR5662	Cla97C02G049620	5	-1	1	20	783	802	AGAGGUGACCAUUGGAGAUG	: :::::::: :: ..:::	GACCUCCAAUGCUCCUUUCU	Cleavage
ath-miR5663-3p	Cla97C10G204750	5	-1	1	21	1108	1128	UGAGAAUGCAAAUCCUUAGCU	::: :::.:::: :: .:::	UGCUUAGGGUUUGGAUAUUCA	Cleavage
ath-miR5663-5p	Cla97C10G191710	5	-1	1	21	1514	1534	AGCUAAGGAUUUGCAUUCUCA	.:: :::.:.:::::.:	AAGUGAUUCAAGUUCUUAGUU	Cleavage
ath-miR5663-5p	Cla97C03G063920	5	-1	1	21	813	833	AGCUAAGGAUUUGCAUUCUCA	:: ::.::.:.:::: ::	UUUGACUGUAAGUUCUUAUCU	Cleavage
ath-miR5664	Cla97C10G191710	5	-1	1	21	618	638	AUAGUCAAUUUUAUCGGUCUG	..:: .:::.::::::.::	UGGAGUGAUGAAAUUGGCUUC	Cleavage
ath-miR5664	Cla97C10G204740	5	-1	1	21	2310	2330	AUAGUCAAUUUUAUCGGUCUG	: ::.: :.::: ::.::::	AAUACUGUUGAAAGUGGCUAU	Cleavage
ath-miR5996	Cla97C10G204730	5	-1	1	22	222	243	UGACAUCCAGAUAGAAGCUUUG	:.: :: .:.:.:::::: ::	AAGAACUGUUGUUUGGAUGGCA	Cleavage
ath-miR5996	Cla97C07G139420	5	-1	1	22	313	334	UGACAUCCAGAUAGAAGCUUUG	..: . :.:::.:::::::.	GGGAAUGUUUAUUUGGAUGUUU	Cleavage
ath-miR5996	Cla97C08G151530	5	-1	1	22	639	660	UGACAUCCAGAUAGAAGCUUUG	:: : ::::. ::::::..	AUUAGAUCCUAUUGGGAUGUUG	Cleavage
ath-miR5997	Cla97C03G056560	5	-1	1	21	1649	1669	UGAAACCAAGUAGCUAAAUAG	.:.: :::: :::::::::	UUGUCAAGCUUCUUGGUUUCU	Translation
ath-miR5997	Cla97C02G049630	5	-1	1	21	1628	1648	UGAAACCAAGUAGCUAAAUAG	.:: . .:.:::::::::	UAGUUCGAUUGCUUGGUUUCU	Cleavage
ath-miR5997	Cla97C02G049620	5	-1	1	21	1778	1798	UGAAACCAAGUAGCUAAAUAG	.:: . .:.:::::::::	UGGUUCGAUUGCUUGGUUUCU	Cleavage
ath-miR5998a	Cla97C02G049630	5	-1	1	21	1652	1672	ACAGUUUGUGUUUUGUUUUGU	:..::. :.::::.:.: :::	AUGAAGGAGAACAUAGAAUGU	Cleavage
ath-miR5998a	Cla97C02G049630	5	-1	1	21	3588	3608	ACAGUUUGUGUUUUGUUUUGU	:::: ::: :: :.:.:::	GAAAAAGAAAUCAAAGAUUGU	Translation
ath-miR5998a	Cla97C02G049600	5	-1	1	21	1751	1771	ACAGUUUGUGUUUUGUUUUGU	::.::. :.::::.:.: :::	ACGAAGGAGAACAUAGAAUGU	Cleavage
ath-miR5998a	Cla97C05G086480	5	-1	1	21	1653	1673	ACAGUUUGUGUUUUGUUUUGU	::.: .::::::::.: :	UGAAGAAGAAACACAAGCAGA	Cleavage
ath-miR5998a	Cla97C03G056630	5	-1	1	21	2098	2118	ACAGUUUGUGUUUUGUUUUGU	::.: ::::.::::.::	GGAAGAAAAAAUACAAGCUUC	Cleavage
ath-miR5998a	Cla97C03G063930	5	-1	1	21	1944	1964	ACAGUUUGUGUUUUGUUUUGU	:::.::.:::: :::: :	UGAAAGCAGAACAGAAACAGG	Cleavage
ath-miR5998a	Cla97C03G056520	5	-1	1	21	2171	2190	ACAGUUUGUGUUUUGUUUUGU	.::::: :.::::: ..::::	GCAAAA-AGAACACUGGCUGU	Cleavage
ath-miR5998b	Cla97C02G049630	5	-1	1	21	1652	1672	ACAGUUUGUGUUUUGUUUUGU	:..::. :.::::.:.: :::	AUGAAGGAGAACAUAGAAUGU	Cleavage
ath-miR5998b	Cla97C02G049630	5	-1	1	21	3588	3608	ACAGUUUGUGUUUUGUUUUGU	:::: ::: :: :.:.:::	GAAAAAGAAAUCAAAGAUUGU	Translation
ath-miR5998b	Cla97C02G049600	5	-1	1	21	1751	1771	ACAGUUUGUGUUUUGUUUUGU	::.::. :.::::.:.: :::	ACGAAGGAGAACAUAGAAUGU	Cleavage
ath-miR5998b	Cla97C05G086480	5	-1	1	21	1653	1673	ACAGUUUGUGUUUUGUUUUGU	::.: .::::::::.: :	UGAAGAAGAAACACAAGCAGA	Cleavage
ath-miR5998b	Cla97C03G056630	5	-1	1	21	2098	2118	ACAGUUUGUGUUUUGUUUUGU	::.: ::::.::::.::	GGAAGAAAAAAUACAAGCUUC	Cleavage
ath-miR5998b	Cla97C03G063930	5	-1	1	21	1944	1964	ACAGUUUGUGUUUUGUUUUGU	:::.::.:::: :::: :	UGAAAGCAGAACAGAAACAGG	Cleavage
ath-miR5998b	Cla97C03G056520	5	-1	1	21	2171	2190	ACAGUUUGUGUUUUGUUUUGU	.::::: :.::::: ..::::	GCAAAA-AGAACACUGGCUGU	Cleavage
ath-miR5999	Cla97C03G056690	5	-1	1	21	714	734	UCUUCACUAUUAGACGGACAA	:. :::::::.:::.: :	GAUUUGGUCUAAUGGUGGAAA	Cleavage
ath-miR773a	Cla97C03G056640	5	-1	1	21	1342	1362	UUUGCUUCCAGCUUUUGUCUC	...: :::::::::...:	UCAGUGAUAGCUGGAAGUGGA	Cleavage
ath-miR773a	Cla97C02G029710	5	-1	1	21	431	451	UUUGCUUCCAGCUUUUGUCUC	:: :.::::::..:::.	CUGAACAGAGCUGGGGGCAGU	Cleavage
ath-miR773b-3p	Cla97C02G027920	5	-1	1	21	2807	2827	UUUGAUUCCAGCUUUUGUCUC	::::.::.::: :.::. ::	AAGACGAAGGCUUGGAUUUAA	Cleavage
ath-miR773b-3p	Cla97C03G055350	5	-1	1	21	880	900	UUUGAUUCCAGCUUUUGUCUC	:::.::.:: :::.:::	GGUUCAAGAGUUGCAAUUAAA	Cleavage
ath-miR773b-5p	Cla97C03G056590	5	-1	1	20	1119	1138	GGCAAUAACUUGAGCAAACA	:: ::::..::: :::::.	UGCGUGCUUGAGUAAUUGCU	Cleavage
ath-miR774b-3p	Cla97C03G057380	5	-1	1	21	1882	1903	CAUCCAUAUUUUCA-UCUCGAA	.:::: :::.:.:::: :::	AGUGAGAGUGAGAGUAUGAAUG	Cleavage
ath-miR774b-5p	Cla97C07G139420	5	-1	1	21	223	243	UGAGAUGAAGAUAUGGGUGAU	::::: :: ::.:::: .:::	AUCACACACAUUUUCAGUUCA	Cleavage
ath-miR774b-5p	Cla97C03G056640	5	-1	1	21	29	49	UGAGAUGAAGAUAUGGGUGAU	:::.:. ::::::::::.	UUCAUCUUCAUCUUCAUCUUU	Cleavage
ath-miR774b-5p	Cla97C01G006970	5	-1	1	21	202	222	UGAGAUGAAGAUAUGGGUGAU	: : :: :: :::::::::.	AACUCCAAUCUCUUCAUCUUC	Cleavage
ath-miR777	Cla97C03G063930	5	-1	1	22	2018	2039	UACGCAUUGAGUUUCGUUGCUU	::.: ::. :..:::.:::	UGACAGCCAAGGUUGAUGUGUA	Translation
ath-miR778	Cla97C10G191710	5	-1	1	21	842	862	UGGCUUGGUUUAUGUACACCG	: :::..:::.. :::.::	GAGAGUAUGUAAGUGAAGUCA	Cleavage
ath-miR779.2	Cla97C09G164230	5	-1	1	21	900	920	UGAUUGGAAAUUUCGUUGACU	::::. .:::::: ::: :	UAUCAAUCGAAUUUCGAAUGA	Cleavage
ath-miR779.2	Cla97C02G049600	5	-1	1	21	222	242	UGAUUGGAAAUUUCGUUGACU	::::: ::::: .:.: ::	GUUCAACAAAAUUGUCGAACA	Cleavage
ath-miR780.1	Cla97C05G086480	5	-1	1	21	886	906	UCUAGCAGCUGUUGAGCAGGU	..:::.:::::: .:::::	GUCUGUUCAACAUUUGCUAUG	Cleavage
ath-miR780.2	Cla97C05G097990	5	-1	1	21	1734	1754	UUCUUCGUGAAUAUCUGGCAU	..::::::.: ::::::	CAAAUGGAUAUUUAGGAAGAA	Cleavage
ath-miR780.2	Cla97C09G178620	5	-1	1	21	1366	1386	UUCUUCGUGAAUAUCUGGCAU	:::.: :: : ::.::::::	UUGCUAUAUCUCCAUGAAGAA	Translation
ath-miR780.2	Cla97C09G178570	5	-1	1	21	1366	1386	UUCUUCGUGAAUAUCUGGCAU	:::.: :: : ::.::::::	UUGCUAUAUCUCCAUGAAGAA	Translation
ath-miR780.2	Cla97C09G178610	5	-1	1	21	1315	1335	UUCUUCGUGAAUAUCUGGCAU	:::.: :: : ::.::::::	UUGCUAUAUCUCCAUGAAGAA	Translation
ath-miR780.2	Cla97C05G086480	5	-1	1	21	1378	1398	UUCUUCGUGAAUAUCUGGCAU	::.:: :: : ::::::::.	UUGUCAUAUUUACACGAAGAG	Translation
ath-miR8165	Cla97C08G151530	5	-1	1	21	153	173	AAUGGAGGCAAGUGUGAAGGA	.:::.. ..:: :.::::::	CUCUUUGAGUUUCCUUCCAUU	Cleavage
ath-miR8166	Cla97C09G164230	5	-1	1	22	1267	1288	AGAGAGUGUAGAAAGUUUCUCA	:: :::::: :.:.::.:.:.	UGUGAAACUAUUUGCAUUUUUG	Cleavage
ath-miR8166	Cla97C07G131180	5	-1	1	22	247	268	AGAGAGUGUAGAAAGUUUCUCA	: ::::: :: ::.:.:::	UUUGCAACUUCCUUCAUUUUCU	Cleavage
ath-miR8167a	Cla97C03G063920	5	-1	1	22	1425	1446	AGAUGUGGAGAUCGUGGGGAUG	..: :..:.:::::.::.::.	UGUGCUUAUGAUCUUCAUAUUA	Cleavage
ath-miR8167b	Cla97C03G063920	5	-1	1	22	1425	1446	AGAUGUGGAGAUCGUGGGGAUG	..: :..:.:::::.::.::.	UGUGCUUAUGAUCUUCAUAUUA	Cleavage
ath-miR8167c	Cla97C03G063920	5	-1	1	22	1425	1446	AGAUGUGGAGAUCGUGGGGAUG	..: :..:.:::::.::.::.	UGUGCUUAUGAUCUUCAUAUUA	Cleavage
ath-miR8167d	Cla97C03G063920	5	-1	1	22	1425	1446	AGAUGUGGAGAUCGUGGGGAUG	..: :..:.:::::.::.::.	UGUGCUUAUGAUCUUCAUAUUA	Cleavage
ath-miR8167e	Cla97C03G063920	5	-1	1	22	1425	1446	AGAUGUGGAGAUCGUGGGGAUG	..: :..:.:::::.::.::.	UGUGCUUAUGAUCUUCAUAUUA	Cleavage
ath-miR8167f	Cla97C03G063920	5	-1	1	22	1425	1446	AGAUGUGGAGAUCGUGGGGAUG	..: :..:.:::::.::.::.	UGUGCUUAUGAUCUUCAUAUUA	Cleavage
ath-miR8168	Cla97C10G203600	5	-1	1	21	1627	1647	AGGUGCUGAGUGUGCUAGUGC	:: :.: :.:::.:::.::	ACAAUGGGAUACUUAGCGCCG	Cleavage
ath-miR8170-3p	Cla97C03G056640	5	-1	1	21	796	816	UUGCUUAAAGAUUUUCUAUGU	:: ::...: .:::.:::::	UCACAGGGGAAUUUUGAGCAA	Translation
ath-miR8170-5p	Cla97C03G056690	5	-1	1	21	951	971	AUAGCAAAUCGAUAAGCAAUG	::.: :.:.::::::::	GGAUGUUAUUUGGUUUGCUAU	Cleavage
ath-miR8171	Cla97C01G006970	5	-1	1	21	352	372	AUAGGUGGGCCAGUGGUAGGA	:: ::: ::::::.::: :	CCCAACCUCUGGCCUACCAAC	Cleavage
ath-miR8171	Cla97C11G221610	5	-1	1	21	750	770	AUAGGUGGGCCAGUGGUAGGA	: :.::::::: :..:::	GGAUUCUACUGGCCAAUUUAU	Cleavage
ath-miR8173	Cla97C07G131180	5	-1	1	21	345	365	AUGUGCUGAUUCGAGGUGGGA	::: ::::. ::::::. :	CACCAGCUCGGCUCAGCAUUU	Translation
ath-miR8176	Cla97C05G096250	5	-1	1	21	1319	1339	GGCCGGUGGUCGCGAGAGGGA	.::: ::::...:.::.:	CGAUUCUGGCGAUUGCUGGUC	Cleavage
ath-miR8179	Cla97C09G178620	5	-1	1	21	815	835	UGACUGCAUUAACUUGAUCGU	:: :::::::::.: :..	GGAAUAAAGUUAAUGUAAUUG	Cleavage
ath-miR8180	Cla97C02G029710	5	-1	1	19	159	177	UGCGGUGCGGGAGAAGUGC	:.::.:::. :::::::	AGAUUUUUCCUUCACCGCA	Cleavage
ath-miR8180	Cla97C07G131180	5	-1	1	19	20	39	UGCGGUGCGGGAGA-AGUGC	:::: :::.:.::.:::.:	CCACUCUCUUCUGCGCCGUA	Cleavage
ath-miR8181	Cla97C01G006970	5	-1	1	20	1223	1242	UGGGGGUGGGGGGGUGACAG	: ::::::.:: .:: :::	GUAUCACCCUCCGGCCGCCA	Cleavage
ath-miR8182	Cla97C01G006950	5	-1	1	22	886	907	UUGUGUUGCGUUUCUGUUGAUU	.::. :.::::: :::::.:	UGUCGUCGGAAACUCAACAUAU	Cleavage
ath-miR8182	Cla97C03G056680	5	-1	1	22	2449	2470	UUGUGUUGCGUUUCUGUUGAUU	:. : ::: .:: :.::::::.	AGACCACAUGAAAGUAACACAG	Translation
ath-miR8183	Cla97C10G191750	5	-1	1	21	703	724	UUUAGUUGACGGAA-UUGUGGC	:::::: ::::::..::: .:	ACCACAACUUCCGUUGACUUGA	Cleavage
ath-miR8183	Cla97C03G056540	5	-1	1	21	217	236	UUUAGUUGACGGAAUUGUGGC	:: :::::: ::::::::	AACAAAAUUCC-UCAACUAAC	Translation
ath-miR8184	Cla97C02G049630	5	-1	1	21	3495	3515	UUUGGUCUGAUUACGAAUGUA	:.:::::: ::..::.::.	AAUAUUCGUCAUUGGAUCAGU	Cleavage
ath-miR8184	Cla97C10G205710	5	-1	1	21	645	665	UUUGGUCUGAUUACGAAUGUA	.:: .:::: ::::::::	AGCAGAUGUAAACAGACCAAC	Translation
ath-miR822-3p	Cla97C09G164230	5	-1	1	21	1985	2005	UGUGCAAAUGCUUUCUACAGG	.:: . .:: :.::::::::	AUUGGGAGAAACGUUUGCACA	Translation
ath-miR826b	Cla97C02G049600	5	-1	1	21	1813	1833	UGGUUUUGGACACGUGAAAAU	::::.: : :.::::::::	CUUUUUAGGCCUUCAAAACCA	Translation
ath-miR826b	Cla97C03G056610	5	-1	1	21	2232	2252	UGGUUUUGGACACGUGAAAAU	: :::.:.::::.:::. ::	ACUUUUAUGUGUUCAAGCACA	Cleavage
ath-miR826b	Cla97C01G022240	5	-1	1	21	2373	2393	UGGUUUUGGACACGUGAAAAU	: : :...::::.:::.::.	AAUGUUGUGUGUUCAAGACUC	Cleavage
ath-miR826b	Cla97C09G178290	5	-1	1	21	273	293	UGGUUUUGGACACGUGAAAAU	::::: :: :::.:: .::	UCUUUCAAGUUUCCGAACUCA	Translation
ath-miR826b	Cla97C01G006970	5	-1	1	21	2265	2285	UGGUUUUGGACACGUGAAAAU	: : ..:: :.::::::::	GAUGUGGUGUCUUCAAAACCA	Translation
ath-miR829-3p.2	Cla97C10G191750	5	-1	1	21	891	911	CAAAUUAAAGCUUCAAGGUAG	.:::::. :.:::.:: ::	UGGCCUUGGUGUUUUGAUAUG	Cleavage
ath-miR829-3p.2	Cla97C03G056630	5	-1	1	21	579	599	CAAAUUAAAGCUUCAAGGUAG	:: ::::.: :::::::	GAUCCCCGAAGUUAUAAUUUG	Cleavage
ath-miR829-5p	Cla97C04G074670	5	-1	1	21	756	776	ACUUUGAAGCUUUGAUUUGAA	::.:..:...:::::::. ::	UUUAGGUUGGAGCUUCAGCGU	Cleavage
ath-miR829-5p	Cla97C02G027920	5	-1	1	21	2238	2258	ACUUUGAAGCUUUGAUUUGAA	::::.. :::.::::..:.:	UUCAGGACAAGGCUUUGAGGA	Cleavage
ath-miR829-5p	Cla97C04G074640	5	-1	1	21	1335	1355	ACUUUGAAGCUUUGAUUUGAA	:: ..: ::.:: ::::::::	UUGGGAACAGAGAUUCAAAGU	Cleavage
ath-miR830-3p	Cla97C10G204740	5	-1	1	21	187	207	UAACUAUUUUGAGAAGAAGUG	.:.: .::::::: ::.:::	UAUUGUUUCUCAAUAUGGUUC	Cleavage
ath-miR830-3p	Cla97C03G056600	5	-1	1	21	2036	2056	UAACUAUUUUGAGAAGAAGUG	:::::.: .::::::: :	UUAUUCUUUUGGAAAUAGUAA	Translation
ath-miR830-3p	Cla97C09G178290	5	-1	1	21	1992	2012	UAACUAUUUUGAGAAGAAGUG	: ::: :::::.:::::	UUCAUCUACUCAAGAUAGUGU	Cleavage
ath-miR830-5p	Cla97C03G056590	5	-1	1	22	424	445	UCUUCUCCAAAUAGUUUAGGUU	:::.:::::: .:.:::	UCUGAAAAUUAUUUGUGGGAGA	Cleavage
ath-miR830-5p	Cla97C01G022240	5	-1	1	22	2060	2081	UCUUCUCCAAAUAGUUUAGGUU	:::.: ::::::: :.: :	UGGCUAGAAUAUUUGGUGGAAA	Cleavage
ath-miR831-3p	Cla97C03G056520	5	-1	1	22	1001	1022	UGAUCUCUUCGUACUCUUCUUG	::: :. ::::.:::::::	AAAGUUGGUUACGGAGAGAUCC	Cleavage
ath-miR831-3p	Cla97C10G191710	5	-1	1	22	607	628	UGAUCUCUUCGUACUCUUCUUG	: ::::: ::.:.:: ::: :	GAUGAAGAAUAUGGAGUGAUGA	Cleavage
ath-miR831-5p	Cla97C10G200450	5	-1	1	22	618	639	AGAAGCGUACAAGGAGAUGAGG	:::.: : : ::::.::::	AAACAUUUACAUCUACGUUUCU	Translation
ath-miR832-5p	Cla97C02G029710	5	-1	1	21	907	927	UGCUGGGAUCGGGAAUCGAAA	:: :: :.:::::.:.: ::	GUUGGAAUUCCGAUUCUAACA	Cleavage
ath-miR833a-5p	Cla97C03G056560	5	-1	1	22	1831	1852	UGUUUGUUGUACUCGGUCUAGU	: ::::.::: :.::.: :.:	UCAAGACUGAGAAUAAUACAUA	Translation
ath-miR834	Cla97C03G063920	5	-1	1	21	1634	1654	UGGUAGCAGUAGCGGUGGUAA	.: . .::::.::::..::	AAGCAGGUGCUAUUGCUGUCA	Cleavage
ath-miR835-5p	Cla97C03G063930	5	-1	1	21	804	824	UUCUUGCAUAUGUUCUUUAUC	:.::::.::::::: :.	GCCAGAGAAUAUAUGCAUGGC	Cleavage
ath-miR835-5p	Cla97C03G063920	5	-1	1	21	2142	2162	UUCUUGCAUAUGUUCUUUAUC	: ::.::: ::::::.:. :.	GCUAGAGAUCAUAUGUAGUAG	Cleavage
ath-miR836	Cla97C03G063920	5	-1	1	24	2044	2067	UCCUGUGUUUCCUUUGAUGCGUGG	:::: :.:::.: :: ::::	ACUGGCAUAAGAGGGACCAAAGGA	Cleavage
ath-miR836	Cla97C10G205700	5	-1	1	24	1351	1374	UCCUGUGUUUCCUUUGAUGCGUGG	: ::::::::: ..::: :	AACAUCCUCAAAGGAAUUGCAGCA	Cleavage
ath-miR837-5p	Cla97C03G057380	5	-1	1	21	1756	1776	AUCAGUUUCUUGUUCGUUUCA	::.:::::. :.:::..:::	UGGAACGAGGAGGAAGUUGAG	Cleavage
ath-miR837-5p	Cla97C06G127030	5	-1	1	21	1771	1791	AUCAGUUUCUUGUUCGUUUCA	::.:.::..: ::::.:::	AGAGAUGAGUAUGAAAUUGAA	Translation
ath-miR837-5p	Cla97C05G097990	5	-1	1	21	1143	1165	AUCAGUUUCUUGUUCG--UUUCA	:::: ::::::.:.::::: :	CGAAAGCCGAACAGGGAACUGCU	Cleavage
ath-miR837-5p	Cla97C03G056540	5	-1	1	21	1615	1635	AUCAGUUUCUUGUUCGUUUCA	:::.:.: :.::::.:: :	ACAAAUGGAGAGGAAAUUGCU	Cleavage
ath-miR837-5p	Cla97C03G056590	5	-1	1	21	1278	1298	AUCAGUUUCUUGUUCGUUUCA	..: ::::.:::::: ::	UUCGGCUAACAGGAAACUUAU	Cleavage
ath-miR837-5p	Cla97C02G049630	5	-1	1	21	474	494	AUCAGUUUCUUGUUCGUUUCA	:::: .:...::: :::.:	GCAAACUGAUGGGAAUCUGGU	Cleavage
ath-miR837-5p	Cla97C01G022240	5	-1	1	21	1681	1701	AUCAGUUUCUUGUUCGUUUCA	: ..:.:::::::..:: :	CCAUGUGGACAAGAAGUUGCU	Cleavage
ath-miR838	Cla97C09G178290	5	-1	1	21	938	958	UUUUCUUCUACUUCUUGCACA	: :: :::::: . :::::.:	UUUGGAAGAAGAGAAAGAAGA	Translation
ath-miR838	Cla97C02G029710	5	-1	1	21	962	982	UUUUCUUCUACUUCUUGCACA	: .:.:::: :::.::.:.	GUUAUAGGAAGAAGAGGAGAG	Translation
ath-miR838	Cla97C03G056680	5	-1	1	21	1769	1790	UUUUCUUCUACUUC-UUGCACA	:::: :::: ::::::.::	GUUGCAUUGAAGGAGAAGAGAA	Translation
ath-miR838	Cla97C05G096250	5	-1	1	21	1664	1685	UUUUCUUCUACUUCU-UGCACA	:::: : ::: :::.:::::	GUUGCAUACAAGGAGAGGAAAA	Translation
ath-miR838	Cla97C03G056660	5	-1	1	21	1736	1757	UUUUCUUCUACUUC-UUGCACA	:::: :::: ::::::.::	GUUGCAUUGAAGGAGAAGAGAA	Translation
ath-miR838	Cla97C09G178570	5	-1	1	21	802	822	UUUUCUUCUACUUCUUGCACA	:: :: .:::.:.: ::::	ACUGAAAAGAGUGGGAAAAAA	Cleavage
ath-miR839-5p	Cla97C03G056640	5	-1	1	21	1615	1635	UACCAACCUUUCAUCGUUCCC	: : :. : :.:::::::::.	GUGUAUAAGGGAAGGUUGGUG	Cleavage
ath-miR840-3p	Cla97C01G022240	5	-1	1	21	992	1012	UUGUUUAGGUCCCUUAGUUUC	:..:: .::::::::.. ::.	GGGACAGAGGGACCUGGUCAG	Cleavage
ath-miR840-3p	Cla97C09G178290	5	-1	1	21	1165	1185	UUGUUUAGGUCCCUUAGUUUC	: : : :: ::..:::.::::	GUAUCAAAAGGGUCUAGACAA	Cleavage
ath-miR841a-3p	Cla97C08G156750	5	-1	1	21	1354	1374	AUUUCUAGUGGGUCGUAUUCA	:::: :::. :..::::::	GGAAUUCGAUACGUUAGAAAG	Translation
ath-miR841a-3p	Cla97C02G049610	5	-1	1	21	550	570	AUUUCUAGUGGGUCGUAUUCA	: :::.::: :.. :.:::::	UCAAUGCGAACUGAUGGAAAU	Cleavage
ath-miR841a-3p	Cla97C02G037010	5	-1	1	21	79	99	AUUUCUAGUGGGUCGUAUUCA	: : ::.:..::.:::::..	UUAUUAUGGUCCGCUAGAGGG	Cleavage
ath-miR841a-3p	Cla97C03G056690	5	-1	1	21	653	672	AUUUCUAGUGGGUCGUAUUCA	: ::: : :.:::::.::::	UUAAUCC-AUCCACUGGAAAC	Cleavage
ath-miR842	Cla97C10G200450	5	-1	1	21	116	136	UCAUGGUCAGAUCCGUCAUCC	: : :::::: ::::.. :::	GCAAGACGGAGCUGAUUCUGA	Translation
ath-miR844-5p	Cla97C11G221610	5	-1	1	21	380	400	UGGUAAGAUUGCUUAUAAGCU	::::.:.::::::..:	ACGAUAUAGGUAAUCUUGUCU	Cleavage
ath-miR844-5p	Cla97C11G221610	5	-1	1	21	704	723	UGGUAAGAUUGCUUAUAAGCU	::: :::..::::::::	UAAUUA-AAGUGAUCUUACCC	Cleavage
ath-miR845b	Cla97C02G049610	5	-1	1	22	1814	1835	UCGCUCUGAUACCAAAUUGAUG	::: ::::::::::::	AGCCAAAUUGGUAUCAGAGAAU	Cleavage
ath-miR845b	Cla97C02G049630	5	-1	1	22	1010	1031	UCGCUCUGAUACCAAAUUGAUG	:.: :::: ::::.::::	AUACGAAUUGGCCUCAGGGCGA	Translation
ath-miR846-3p	Cla97C10G203600	5	-1	1	21	1130	1150	UUGAAUUGAAGUGCUUGAAUU	::: ..::::::::..:	CUACCAAAUGCUUCAAUUUGA	Cleavage
ath-miR846-3p	Cla97C08G151530	5	-1	1	21	1441	1461	UUGAAUUGAAGUGCUUGAAUU	::: .:..:: ::.::::.	GCUUCUGGUGCUCCAGUUCAG	Cleavage
ath-miR846-3p	Cla97C09G178290	5	-1	1	21	107	127	UUGAAUUGAAGUGCUUGAAUU	: :::: . .:::.::::::	ACUUCACCUCUUUCGAUUCAA	Cleavage
ath-miR846-5p	Cla97C05G096250	5	-1	1	21	2126	2146	CAUUCAAGGACUUCUAUUCAG	:: ::.:::::. : :::::	AUGCAUGGAAGUUAUGGAAUG	Cleavage
ath-miR846-5p	Cla97C02G027880	5	-1	1	21	643	663	CAUUCAAGGACUUCUAUUCAG	::.::: .: :::::..::	UGGAGUAGUGGACCUUGGGUG	Translation
ath-miR846-5p	Cla97C03G056610	5	-1	1	21	1100	1120	CAUUCAAGGACUUCUAUUCAG	::: .::: ::::::::	GCGAAACAGAGUGCUUGAAUG	Cleavage
ath-miR847	Cla97C05G090690	5	-1	1	21	2256	2276	UCACUCCUCUUCUUCUUGAUG	::::.::: ::::: ::.	UUACAAGGAGAUGAGGAAUGG	Translation
ath-miR849	Cla97C09G164230	5	-1	1	21	1182	1202	UAACUAAACAUUGGUGUAGUA	.:: ::.: ::::.::::	AUUUAGCCCGAGGUUUGGUUA	Translation
ath-miR851-3p	Cla97C08G145550	5	-1	1	21	255	275	UGGGUGGCAAACAAAGACGAC	: :.: :::::::.:.: :	AACUUUUGUGUUUGCUAUCGA	Cleavage
ath-miR851-5p	Cla97C02G027880	5	-1	1	21	237	257	UCUCGGUUCGCGAUCCACAAG	: :::.:.:: ::: ::::	AGUUUGGGUUGCAAACAGAGA	Cleavage
ath-miR852	Cla97C10G200450	5	-1	1	21	553	573	AAGAUAAGCGCCUUAGUUCUG	::.:: ::::.: :::::	UCGAGCUUUGGCGUUAAUCUU	Cleavage
ath-miR854a	Cla97C01G006970	5	-1	1	21	96	116	GAUGAGGAUAGGGAGGAGGAG	.:.:::::::.: ::. .:::	UUUCUCCUCCUUCUCUAUAUC	Cleavage
ath-miR854a	Cla97C10G205710	5	-1	1	21	1922	1942	GAUGAGGAUAGGGAGGAGGAG	::.: :: ::.:::.:::: :	CUUCACCACCUUAUUCUCAAC	Cleavage
ath-miR854a	Cla97C03G056610	5	-1	1	21	1802	1822	GAUGAGGAUAGGGAGGAGGAG	:.::..::::.:::::	GAGGCCUUCUUUAUCUUCAUC	Cleavage
ath-miR854a	Cla97C03G056590	5	-1	1	21	1793	1813	GAUGAGGAUAGGGAGGAGGAG	::.::..::::.::::	GAGGUCUUCUUUAUCUUCAUA	Cleavage
ath-miR854a	Cla97C03G056690	5	-1	1	21	1970	1990	GAUGAGGAUAGGGAGGAGGAG	::.::..::::.::::	GAGGUCUUCUUUAUCUUCAUA	Cleavage
ath-miR854a	Cla97C09G178290	5	-1	1	21	1977	1997	GAUGAGGAUAGGGAGGAGGAG	..::.::.. ::..:::::	UAUUUCUUCUUCAUUUUCAUC	Translation
ath-miR854b	Cla97C01G006970	5	-1	1	21	96	116	GAUGAGGAUAGGGAGGAGGAG	.:.:::::::.: ::. .:::	UUUCUCCUCCUUCUCUAUAUC	Cleavage
ath-miR854b	Cla97C10G205710	5	-1	1	21	1922	1942	GAUGAGGAUAGGGAGGAGGAG	::.: :: ::.:::.:::: :	CUUCACCACCUUAUUCUCAAC	Cleavage
ath-miR854b	Cla97C03G056610	5	-1	1	21	1802	1822	GAUGAGGAUAGGGAGGAGGAG	:.::..::::.:::::	GAGGCCUUCUUUAUCUUCAUC	Cleavage
ath-miR854b	Cla97C03G056590	5	-1	1	21	1793	1813	GAUGAGGAUAGGGAGGAGGAG	::.::..::::.::::	GAGGUCUUCUUUAUCUUCAUA	Cleavage
ath-miR854b	Cla97C03G056690	5	-1	1	21	1970	1990	GAUGAGGAUAGGGAGGAGGAG	::.::..::::.::::	GAGGUCUUCUUUAUCUUCAUA	Cleavage
ath-miR854b	Cla97C09G178290	5	-1	1	21	1977	1997	GAUGAGGAUAGGGAGGAGGAG	..::.::.. ::..:::::	UAUUUCUUCUUCAUUUUCAUC	Translation
ath-miR854c	Cla97C01G006970	5	-1	1	21	96	116	GAUGAGGAUAGGGAGGAGGAG	.:.:::::::.: ::. .:::	UUUCUCCUCCUUCUCUAUAUC	Cleavage
ath-miR854c	Cla97C10G205710	5	-1	1	21	1922	1942	GAUGAGGAUAGGGAGGAGGAG	::.: :: ::.:::.:::: :	CUUCACCACCUUAUUCUCAAC	Cleavage
ath-miR854c	Cla97C03G056610	5	-1	1	21	1802	1822	GAUGAGGAUAGGGAGGAGGAG	:.::..::::.:::::	GAGGCCUUCUUUAUCUUCAUC	Cleavage
ath-miR854c	Cla97C03G056590	5	-1	1	21	1793	1813	GAUGAGGAUAGGGAGGAGGAG	::.::..::::.::::	GAGGUCUUCUUUAUCUUCAUA	Cleavage
ath-miR854c	Cla97C03G056690	5	-1	1	21	1970	1990	GAUGAGGAUAGGGAGGAGGAG	::.::..::::.::::	GAGGUCUUCUUUAUCUUCAUA	Cleavage
ath-miR854c	Cla97C09G178290	5	-1	1	21	1977	1997	GAUGAGGAUAGGGAGGAGGAG	..::.::.. ::..:::::	UAUUUCUUCUUCAUUUUCAUC	Translation
ath-miR854d	Cla97C01G006970	5	-1	1	21	96	116	GAUGAGGAUAGGGAGGAGGAG	.:.:::::::.: ::. .:::	UUUCUCCUCCUUCUCUAUAUC	Cleavage
ath-miR854d	Cla97C10G205710	5	-1	1	21	1922	1942	GAUGAGGAUAGGGAGGAGGAG	::.: :: ::.:::.:::: :	CUUCACCACCUUAUUCUCAAC	Cleavage
ath-miR854d	Cla97C03G056610	5	-1	1	21	1802	1822	GAUGAGGAUAGGGAGGAGGAG	:.::..::::.:::::	GAGGCCUUCUUUAUCUUCAUC	Cleavage
ath-miR854d	Cla97C03G056590	5	-1	1	21	1793	1813	GAUGAGGAUAGGGAGGAGGAG	::.::..::::.::::	GAGGUCUUCUUUAUCUUCAUA	Cleavage
ath-miR854d	Cla97C03G056690	5	-1	1	21	1970	1990	GAUGAGGAUAGGGAGGAGGAG	::.::..::::.::::	GAGGUCUUCUUUAUCUUCAUA	Cleavage
ath-miR854d	Cla97C09G178290	5	-1	1	21	1977	1997	GAUGAGGAUAGGGAGGAGGAG	..::.::.. ::..:::::	UAUUUCUUCUUCAUUUUCAUC	Translation
ath-miR854e	Cla97C01G006970	5	-1	1	21	96	116	GAUGAGGAUAGGGAGGAGGAG	.:.:::::::.: ::. .:::	UUUCUCCUCCUUCUCUAUAUC	Cleavage
ath-miR854e	Cla97C10G205710	5	-1	1	21	1922	1942	GAUGAGGAUAGGGAGGAGGAG	::.: :: ::.:::.:::: :	CUUCACCACCUUAUUCUCAAC	Cleavage
ath-miR854e	Cla97C03G056610	5	-1	1	21	1802	1822	GAUGAGGAUAGGGAGGAGGAG	:.::..::::.:::::	GAGGCCUUCUUUAUCUUCAUC	Cleavage
ath-miR854e	Cla97C03G056590	5	-1	1	21	1793	1813	GAUGAGGAUAGGGAGGAGGAG	::.::..::::.::::	GAGGUCUUCUUUAUCUUCAUA	Cleavage
ath-miR854e	Cla97C03G056690	5	-1	1	21	1970	1990	GAUGAGGAUAGGGAGGAGGAG	::.::..::::.::::	GAGGUCUUCUUUAUCUUCAUA	Cleavage
ath-miR854e	Cla97C09G178290	5	-1	1	21	1977	1997	GAUGAGGAUAGGGAGGAGGAG	..::.::.. ::..:::::	UAUUUCUUCUUCAUUUUCAUC	Translation
ath-miR855	Cla97C03G056590	5	-1	1	22	1134	1155	AGCAAAAGCUAAGGAAAAGGAA	:: :: :: :::.:::: :::	UUGCUCUUGCUUGGCUUAUGCA	Cleavage
ath-miR855	Cla97C02G049610	5	-1	1	22	1714	1735	AGCAAAAGCUAAGGAAAAGGAA	:.: :: :::.:.::::::	GUUCAAUUACUUGGUUUUUGCA	Cleavage
ath-miR856	Cla97C08G151530	5	-1	1	22	715	736	UAAUCCUACCAAUAACUUCAGC	:: :: :: ::::.::.::.	UAUGCAGAUAAUGGUGGGGUUG	Cleavage
ath-miR857	Cla97C03G056680	5	-1	1	21	1028	1048	UUUUGUAUGUUGAAGGUGUAU	: ::.:: :.:: ::...:::	AGACGCCAUUAAAAUGUGAAA	Cleavage
ath-miR857	Cla97C03G056560	5	-1	1	21	1627	1646	UUUUGUAUGUUGAAGGUGUAU	::: :::::.::: :.:::	UCACAACUUCAGCAU-CGAAA	Cleavage
ath-miR858a	Cla97C10G204730	5	-1	1	21	2197	2217	UUUCGUUGUCUGUUCGACCUU	: ::: ::..::.:..:.::	AUGGUGAAAUGGAUAGUGGAA	Cleavage
ath-miR858b	Cla97C09G178030	5	-1	1	21	1739	1759	UUCGUUGUCUGUUCGACCUUG	..:::.: :..::::: :::	GGGGGUUGUAUGGACAAGGAA	Cleavage
ath-miR860	Cla97C08G151530	5	-1	1	21	893	912	UCAAUAGAUUGGACUAUGUAU	::::: ::::::::::.: :	AUACA-AGUCCAAUCUGUAGU	Cleavage
ath-miR860	Cla97C11G221610	5	-1	1	21	574	594	UCAAUAGAUUGGACUAUGUAU	..::.: : :::::::::.	UGGUAUGGACAAAUCUAUUGG	Translation
ath-miR861-3p	Cla97C05G086480	5	-1	1	21	996	1016	GAUGGAUAUGUCUUCAAGGAC	.::::.:.::: :.:::.	GAAUUUGAGGGCAUUUUCAUU	Cleavage
ath-miR863-3p	Cla97C03G056560	5	-1	1	21	1610	1630	UUGAGAGCAACAAGACAUAAU	:: : ::.:::::: :::::	AUGAGGUUUUGUUGAUCUCAC	Cleavage
ath-miR863-5p	Cla97C07G131180	5	-1	1	21	1917	1936	UUAUGUCUUGUUGAUCUCAAU	::: :::::::::::: :::	AUUAAGAUCAACAAGA-AUAC	Cleavage
ath-miR864-3p	Cla97C09G178270	5	-1	1	22	968	989	UAAAGUCAAUAAUACCUUGAAG	:...:::.:: :::..:::.	UAUUGGGGUGUUCUUGGUUUUG	Translation
ath-miR864-3p	Cla97C02G037010	5	-1	1	22	1963	1984	UAAAGUCAAUAAUACCUUGAAG	:: :::::: :::::::	GAGAAACGUAUUAGAGACUUUA	Cleavage
ath-miR865-3p	Cla97C02G049630	5	-1	1	21	1888	1908	UUUUUCCUCAAAUUUAUCCAA	:::: :::::: :::::::	UUGGCGAAAUUUUUGGAAAAA	Cleavage
ath-miR865-5p	Cla97C03G056610	5	-1	1	21	419	439	AUGAAUUUGGAUCUAAUUGAG	.:: . ::::.::::::::	UUCUGAGAGAUUCAAAUUCAC	Cleavage
ath-miR865-5p	Cla97C08G156750	5	-1	1	21	888	908	AUGAAUUUGGAUCUAAUUGAG	:: :.:.::::: ::.::	GCCAUGUGGGUCCAAUUUUAU	Cleavage
ath-miR866-3p	Cla97C03G063920	5	-1	1	20	1202	1221	ACAAAAUCCGUCUUUGAAGA	::: .::::. : ::::::	GCUUGGAAGAUUGCUUUUGU	Cleavage
ath-miR867	Cla97C03G055350	5	-1	1	21	78	98	UUGAACAUGGUUUAUUAGGAA	.:: . : ::.::::::::	CGUCUCGGACACUAUGUUCAA	Cleavage
ath-miR868-3p	Cla97C03G056560	5	-1	1	21	189	209	CUUCUUAAGUGCUGAUAAUGC	: : ::::.:.::..:::	AAAAUUUCAGUAUUUGGGAAU	Cleavage
ath-miR868-3p	Cla97C03G056600	5	-1	1	21	189	209	CUUCUUAAGUGCUGAUAAUGC	: : ::::.:.::..:::	AAAAUUUCAGUAUUUGGGAAU	Cleavage
ath-miR869.1	Cla97C07G139420	5	-1	1	21	116	136	AUUGGUUCAAUUCUGGUGUUG	: .::.::::::: :::::	CUGCAUCAGAAUUCAACCAUA	Cleavage
ath-miR869.2	Cla97C03G056590	5	-1	1	21	2265	2285	UCUGGUGUUGAGAUAGUUGAC	::::.. .:.::::....:::	GUCAGUAGUUUCAAUGUUAGA	Cleavage
ath-miR869.2	Cla97C09G178290	5	-1	1	21	1342	1361	UCUGGUGUUGAGAUAGUUGAC	::::: :::.::::. .::	AACAACU-UCUUAACAUGGGA	Cleavage
ath-miR870-3p	Cla97C01G022240	5	-1	1	21	2218	2238	UAAUUUGGUGUUUCUUCGAUC	:.:::.::.::.::.:. ::	GGUCGGAGGAAUACUAGCUUU	Cleavage
ath-miR870-3p	Cla97C10G200450	5	-1	1	21	1512	1532	UAAUUUGGUGUUUCUUCGAUC	::: : ::.:::::::.. ::	GAUAGCAGGAACACCAGGAUA	Cleavage
ath-miR870-3p	Cla97C09G178620	5	-1	1	21	1402	1422	UAAUUUGGUGUUUCUUCGAUC	: :: :::.:::..:::: :	GUUCAUAGAGACAUUAAAUCA	Cleavage
ath-miR870-3p	Cla97C09G178620	5	-1	1	21	617	637	UAAUUUGGUGUUUCUUCGAUC	: : .::::.:::::: :.	UUUGGUGGAAAUACCAAAGUG	Cleavage
ath-miR870-3p	Cla97C09G178570	5	-1	1	21	1402	1422	UAAUUUGGUGUUUCUUCGAUC	: :: :::.:::..:::: :	GUUCAUAGAGACAUUAAAUCA	Cleavage
ath-miR870-5p	Cla97C03G057380	5	-1	1	21	409	429	AAGAACAUCAAAUUAGAAUGU	: :. :.:::::::: .::	GGAAUUGAGUUUGAUGUGUUU	Cleavage
